# Supplementary material for: Defects in GnRH Neuron Migration/Development and Hypothalamic-Pituitary Signaling Impact Clinical Variability of Kallmann Syndrome
Source: Genes (Basel). 2021 Jun 5;12(6):868. doi: 10.3390/genes12060868 (PMC8229512; doi:10.3390/genes12060868)
Supplement: Supplementary file 1 [file genes-12-00868-s001.zip]

Archive with 1 entries (1 files):
- genes-1238540-supplementary.xlsx
