# Supplementary material for: Defects in GnRH Neuron Migration/Development and Hypothalamic-Pituitary Signaling Impact Clinical Variability of Kallmann Syndrome
Source: Genes (Basel). 2021 Jun 5;12(6):868. doi: 10.3390/genes12060868 (PMC8229512; doi:10.3390/genes12060868)
Supplement: Supplementary file 1 [file genes-12-00868-s001.zip › genes-1238540-supplementary.xlsx]

## Sheet: Existing variants
#Uploaded_variation	Location	Allele	Consequence	IMPACT	SYMBOL	Gene	Feature_type	Feature	BIOTYPE	EXON	INTRON	HGVSc	HGVSp	cDNA_position	CDS_position	Protein_position	Amino_acids	Codons	Existing_variation	DISTANCE	STRAND	FLAGS	SYMBOL_SOURCE	HGNC_ID	CANONICAL	TSL	CCDS	ENSP	REFSEQ_MATCH	SOURCE	REFSEQ_OFFSET	GIVEN_REF	USED_REF	BAM_EDIT	SIFT	PolyPhen	DOMAINS	HGVS_OFFSET	AF	gnomAD_AF	gnomAD_AFR_AF	gnomAD_AMR_AF	gnomAD_ASJ_AF	gnomAD_EAS_AF	gnomAD_FIN_AF	gnomAD_NFE_AF	gnomAD_OTH_AF	gnomAD_SAS_AF	CLIN_SIG
rs3218238	10:101770681-101770681	A	intron_variant	MODIFIER	FGF8	ENSG00000107831	Transcript	ENST00000320185.6	protein_coding	-	2020-05-05	ENST00000320185.6:c.445-62G>T	-	-	-	-	-	-	rs3218238,CS072207	-	-1	-	HGNC	HGNC:3686	YES	1	CCDS7516.1	ENSP00000321797	-	Ensembl	-	C	C	-	-	-	-	-	-	-	-	-	-	-	-	-	-	-	-
rs3218238	10:101770681-101770681	T	intron_variant	MODIFIER	FGF8	ENSG00000107831	Transcript	ENST00000320185.6	protein_coding	-	2020-05-05	ENST00000320185.6:c.445-62G>A	-	-	-	-	-	-	rs3218238,CS072207	-	-1	-	HGNC	HGNC:3686	YES	1	CCDS7516.1	ENSP00000321797	-	Ensembl	-	C	C	-	-	-	-	-	0.0200	-	-	-	-	-	-	-	-	-	benign
rs3218238	10:101770681-101770681	A	intron_variant	MODIFIER	FGF8	ENSG00000107831	Transcript	ENST00000344255.8	protein_coding	-	2020-05-05	ENST00000344255.8:c.412-62G>T	-	-	-	-	-	-	rs3218238,CS072207	-	-1	-	HGNC	HGNC:3686	-	1	CCDS7517.1	ENSP00000340039	-	Ensembl	-	C	C	-	-	-	-	-	-	-	-	-	-	-	-	-	-	-	-
rs3218238	10:101770681-101770681	T	intron_variant	MODIFIER	FGF8	ENSG00000107831	Transcript	ENST00000344255.8	protein_coding	-	2020-05-05	ENST00000344255.8:c.412-62G>A	-	-	-	-	-	-	rs3218238,CS072207	-	-1	-	HGNC	HGNC:3686	-	1	CCDS7517.1	ENSP00000340039	-	Ensembl	-	C	C	-	-	-	-	-	0.0200	-	-	-	-	-	-	-	-	-	benign
rs3218238	10:101770681-101770681	A	intron_variant	MODIFIER	FGF8	ENSG00000107831	Transcript	ENST00000346714.7	protein_coding	-	2020-04-04	ENST00000346714.7:c.325-62G>T	-	-	-	-	-	-	rs3218238,CS072207	-	-1	-	HGNC	HGNC:3686	-	1	CCDS7518.1	ENSP00000344306	-	Ensembl	-	C	C	-	-	-	-	-	-	-	-	-	-	-	-	-	-	-	-
rs3218238	10:101770681-101770681	T	intron_variant	MODIFIER	FGF8	ENSG00000107831	Transcript	ENST00000346714.7	protein_coding	-	2020-04-04	ENST00000346714.7:c.325-62G>A	-	-	-	-	-	-	rs3218238,CS072207	-	-1	-	HGNC	HGNC:3686	-	1	CCDS7518.1	ENSP00000344306	-	Ensembl	-	C	C	-	-	-	-	-	0.0200	-	-	-	-	-	-	-	-	-	benign
rs3218238	10:101770681-101770681	A	intron_variant	MODIFIER	FGF8	ENSG00000107831	Transcript	ENST00000347978.2	protein_coding	-	2020-04-04	ENST00000347978.2:c.358-62G>T	-	-	-	-	-	-	rs3218238,CS072207	-	-1	-	HGNC	HGNC:3686	-	1	CCDS7515.1	ENSP00000321945	-	Ensembl	-	C	C	-	-	-	-	-	-	-	-	-	-	-	-	-	-	-	-
rs3218238	10:101770681-101770681	T	intron_variant	MODIFIER	FGF8	ENSG00000107831	Transcript	ENST00000347978.2	protein_coding	-	2020-04-04	ENST00000347978.2:c.358-62G>A	-	-	-	-	-	-	rs3218238,CS072207	-	-1	-	HGNC	HGNC:3686	-	1	CCDS7515.1	ENSP00000321945	-	Ensembl	-	C	C	-	-	-	-	-	0.0200	-	-	-	-	-	-	-	-	-	benign
rs3218238	10:101770681-101770681	A	intron_variant,NMD_transcript_variant	MODIFIER	FGF8	ENSG00000107831	Transcript	ENST00000469792.6	nonsense_mediated_decay	-	2020-04-04	ENST00000469792.6:c.*409-62G>T	-	-	-	-	-	-	rs3218238,CS072207	-	-1	-	HGNC	HGNC:3686	-	5	-	ENSP00000473299	-	Ensembl	-	C	C	-	-	-	-	-	-	-	-	-	-	-	-	-	-	-	-
rs3218238	10:101770681-101770681	T	intron_variant,NMD_transcript_variant	MODIFIER	FGF8	ENSG00000107831	Transcript	ENST00000469792.6	nonsense_mediated_decay	-	2020-04-04	ENST00000469792.6:c.*409-62G>A	-	-	-	-	-	-	rs3218238,CS072207	-	-1	-	HGNC	HGNC:3686	-	5	-	ENSP00000473299	-	Ensembl	-	C	C	-	-	-	-	-	0.0200	-	-	-	-	-	-	-	-	-	benign
rs3218238	10:101770681-101770681	A	intron_variant,non_coding_transcript_variant	MODIFIER	FGF8	ENSG00000107831	Transcript	ENST00000485728.1	processed_transcript	-	2020-03-03	ENST00000485728.1:n.321-62G>T	-	-	-	-	-	-	rs3218238,CS072207	-	-1	-	HGNC	HGNC:3686	-	2	-	-	-	Ensembl	-	C	C	-	-	-	-	-	-	-	-	-	-	-	-	-	-	-	-
rs3218238	10:101770681-101770681	T	intron_variant,non_coding_transcript_variant	MODIFIER	FGF8	ENSG00000107831	Transcript	ENST00000485728.1	processed_transcript	-	2020-03-03	ENST00000485728.1:n.321-62G>A	-	-	-	-	-	-	rs3218238,CS072207	-	-1	-	HGNC	HGNC:3686	-	2	-	-	-	Ensembl	-	C	C	-	-	-	-	-	0.0200	-	-	-	-	-	-	-	-	-	benign
rs3218238	10:101770681-101770681	A	intron_variant	MODIFIER	FGF8	ENSG00000107831	Transcript	ENST00000618991.4	protein_coding	-	2020-04-04	ENST00000618991.4:c.133-62G>T	-	-	-	-	-	-	rs3218238,CS072207	-	-1	-	HGNC	HGNC:3686	-	3	CCDS73185.1	ENSP00000484420	-	Ensembl	-	C	C	-	-	-	-	-	-	-	-	-	-	-	-	-	-	-	-
rs3218238	10:101770681-101770681	T	intron_variant	MODIFIER	FGF8	ENSG00000107831	Transcript	ENST00000618991.4	protein_coding	-	2020-04-04	ENST00000618991.4:c.133-62G>A	-	-	-	-	-	-	rs3218238,CS072207	-	-1	-	HGNC	HGNC:3686	-	3	CCDS73185.1	ENSP00000484420	-	Ensembl	-	C	C	-	-	-	-	-	0.0200	-	-	-	-	-	-	-	-	-	benign
rs3218238	10:101770681-101770681	A	intron_variant	MODIFIER	FGF8	2253	Transcript	NM_001206389.1	protein_coding	-	2020-04-04	NM_001206389.1:c.133-62G>T	-	-	-	-	-	-	rs3218238,CS072207	-	-1	-	EntrezGene	HGNC:3686	-	-	-	NP_001193318.1	-	RefSeq	-	C	C	-	-	-	-	-	-	-	-	-	-	-	-	-	-	-	-
rs3218238	10:101770681-101770681	T	intron_variant	MODIFIER	FGF8	2253	Transcript	NM_001206389.1	protein_coding	-	2020-04-04	NM_001206389.1:c.133-62G>A	-	-	-	-	-	-	rs3218238,CS072207	-	-1	-	EntrezGene	HGNC:3686	-	-	-	NP_001193318.1	-	RefSeq	-	C	C	-	-	-	-	-	0.0200	-	-	-	-	-	-	-	-	-	benign
rs3218238	10:101770681-101770681	A	intron_variant	MODIFIER	FGF8	2253	Transcript	NM_006119.5	protein_coding	-	2020-04-04	NM_006119.5:c.358-62G>T	-	-	-	-	-	-	rs3218238,CS072207	-	-1	-	EntrezGene	HGNC:3686	-	-	-	NP_006110.1	-	RefSeq	-	C	C	-	-	-	-	-	-	-	-	-	-	-	-	-	-	-	-
rs3218238	10:101770681-101770681	T	intron_variant	MODIFIER	FGF8	2253	Transcript	NM_006119.5	protein_coding	-	2020-04-04	NM_006119.5:c.358-62G>A	-	-	-	-	-	-	rs3218238,CS072207	-	-1	-	EntrezGene	HGNC:3686	-	-	-	NP_006110.1	-	RefSeq	-	C	C	-	-	-	-	-	0.0200	-	-	-	-	-	-	-	-	-	benign
rs3218238	10:101770681-101770681	A	intron_variant	MODIFIER	FGF8	2253	Transcript	NM_033163.4	protein_coding	-	2020-05-05	NM_033163.4:c.445-62G>T	-	-	-	-	-	-	rs3218238,CS072207	-	-1	-	EntrezGene	HGNC:3686	-	-	-	NP_149353.1	-	RefSeq	-	C	C	-	-	-	-	-	-	-	-	-	-	-	-	-	-	-	-
rs3218238	10:101770681-101770681	T	intron_variant	MODIFIER	FGF8	2253	Transcript	NM_033163.4	protein_coding	-	2020-05-05	NM_033163.4:c.445-62G>A	-	-	-	-	-	-	rs3218238,CS072207	-	-1	-	EntrezGene	HGNC:3686	-	-	-	NP_149353.1	-	RefSeq	-	C	C	-	-	-	-	-	0.0200	-	-	-	-	-	-	-	-	-	benign
rs3218238	10:101770681-101770681	A	intron_variant	MODIFIER	FGF8	2253	Transcript	NM_033164.4	protein_coding	-	2020-05-05	NM_033164.4:c.412-62G>T	-	-	-	-	-	-	rs3218238,CS072207	-	-1	-	EntrezGene	HGNC:3686	YES	-	-	NP_149354.1	-	RefSeq	-	C	C	-	-	-	-	-	-	-	-	-	-	-	-	-	-	-	-
rs3218238	10:101770681-101770681	T	intron_variant	MODIFIER	FGF8	2253	Transcript	NM_033164.4	protein_coding	-	2020-05-05	NM_033164.4:c.412-62G>A	-	-	-	-	-	-	rs3218238,CS072207	-	-1	-	EntrezGene	HGNC:3686	YES	-	-	NP_149354.1	-	RefSeq	-	C	C	-	-	-	-	-	0.0200	-	-	-	-	-	-	-	-	-	benign
rs3218238	10:101770681-101770681	A	intron_variant	MODIFIER	FGF8	2253	Transcript	NM_033165.4	protein_coding	-	2020-04-04	NM_033165.4:c.325-62G>T	-	-	-	-	-	-	rs3218238,CS072207	-	-1	-	EntrezGene	HGNC:3686	-	-	-	NP_149355.1	-	RefSeq	-	C	C	-	-	-	-	-	-	-	-	-	-	-	-	-	-	-	-
rs3218238	10:101770681-101770681	T	intron_variant	MODIFIER	FGF8	2253	Transcript	NM_033165.4	protein_coding	-	2020-04-04	NM_033165.4:c.325-62G>A	-	-	-	-	-	-	rs3218238,CS072207	-	-1	-	EntrezGene	HGNC:3686	-	-	-	NP_149355.1	-	RefSeq	-	C	C	-	-	-	-	-	0.0200	-	-	-	-	-	-	-	-	-	benign
rs3218238	10:101770681-101770681	A	non_coding_transcript_exon_variant	MODIFIER	LOC105378457	105378457	Transcript	XR_946252.2	lncRNA	2020-02-03	-	XR_946252.2:n.283C>A	-	283	-	-	-	-	rs3218238,CS072207	-	1	-	EntrezGene	-	-	-	-	-	-	RefSeq	-	C	C	-	-	-	-	-	-	-	-	-	-	-	-	-	-	-	-
rs3218238	10:101770681-101770681	T	non_coding_transcript_exon_variant	MODIFIER	LOC105378457	105378457	Transcript	XR_946252.2	lncRNA	2020-02-03	-	XR_946252.2:n.283C>T	-	283	-	-	-	-	rs3218238,CS072207	-	1	-	EntrezGene	-	-	-	-	-	-	RefSeq	-	C	C	-	-	-	-	-	0.0200	-	-	-	-	-	-	-	-	-	benign
rs3218238	10:101770681-101770681	A	intron_variant	MODIFIER	FGF8	ENSG00000107831	Transcript	ENST00000320185.6	protein_coding	-	2020-05-05	ENST00000320185.6:c.445-62G>T	-	-	-	-	-	-	rs3218238,CS072207	-	-1	-	HGNC	HGNC:3686	YES	1	CCDS7516.1	ENSP00000321797	-	Ensembl	-	C	C	-	-	-	-	-	-	-	-	-	-	-	-	-	-	-	-
rs3218238	10:101770681-101770681	T	intron_variant	MODIFIER	FGF8	ENSG00000107831	Transcript	ENST00000320185.6	protein_coding	-	2020-05-05	ENST00000320185.6:c.445-62G>A	-	-	-	-	-	-	rs3218238,CS072207	-	-1	-	HGNC	HGNC:3686	YES	1	CCDS7516.1	ENSP00000321797	-	Ensembl	-	C	C	-	-	-	-	-	0.0200	-	-	-	-	-	-	-	-	-	benign
rs3218238	10:101770681-101770681	A	upstream_gene_variant	MODIFIER	LOC105378458	105378458	Transcript	XR_946254.1	lncRNA	-	-	-	-	-	-	-	-	-	rs3218238,CS072207	3665	-1	-	EntrezGene	-	-	-	-	-	-	RefSeq	-	C	C	-	-	-	-	-	-	-	-	-	-	-	-	-	-	-	-
rs3218238	10:101770681-101770681	T	upstream_gene_variant	MODIFIER	LOC105378458	105378458	Transcript	XR_946254.1	lncRNA	-	-	-	-	-	-	-	-	-	rs3218238,CS072207	3665	-1	-	EntrezGene	-	-	-	-	-	-	RefSeq	-	C	C	-	-	-	-	-	0.0200	-	-	-	-	-	-	-	-	-	benign
rs3218238	10:101770681-101770681	A	intron_variant	MODIFIER	FGF8	2253	Transcript	NM_033164.4	protein_coding	-	2020-05-05	NM_033164.4:c.412-62G>T	-	-	-	-	-	-	rs3218238,CS072207	-	-1	-	EntrezGene	HGNC:3686	YES	-	-	NP_149354.1	-	RefSeq	-	C	C	-	-	-	-	-	-	-	-	-	-	-	-	-	-	-	-
rs3218238	10:101770681-101770681	T	intron_variant	MODIFIER	FGF8	2253	Transcript	NM_033164.4	protein_coding	-	2020-05-05	NM_033164.4:c.412-62G>A	-	-	-	-	-	-	rs3218238,CS072207	-	-1	-	EntrezGene	HGNC:3686	YES	-	-	NP_149354.1	-	RefSeq	-	C	C	-	-	-	-	-	0.0200	-	-	-	-	-	-	-	-	-	benign
rs3218238	10:101770681-101770681	A	upstream_gene_variant	MODIFIER	LOC105378458	105378458	Transcript	XR_946256.1	lncRNA	-	-	-	-	-	-	-	-	-	rs3218238,CS072207	3665	-1	-	EntrezGene	-	-	-	-	-	-	RefSeq	-	C	C	-	-	-	-	-	-	-	-	-	-	-	-	-	-	-	-
rs3218238	10:101770681-101770681	T	upstream_gene_variant	MODIFIER	LOC105378458	105378458	Transcript	XR_946256.1	lncRNA	-	-	-	-	-	-	-	-	-	rs3218238,CS072207	3665	-1	-	EntrezGene	-	-	-	-	-	-	RefSeq	-	C	C	-	-	-	-	-	0.0200	-	-	-	-	-	-	-	-	-	benign
rs3218238	10:101770681-101770681	A	upstream_gene_variant	MODIFIER	LOC105378458	105378458	Transcript	XR_946257.1	lncRNA	-	-	-	-	-	-	-	-	-	rs3218238,CS072207	3665	-1	-	EntrezGene	-	-	-	-	-	-	RefSeq	-	C	C	-	-	-	-	-	-	-	-	-	-	-	-	-	-	-	-
rs3218238	10:101770681-101770681	T	upstream_gene_variant	MODIFIER	LOC105378458	105378458	Transcript	XR_946257.1	lncRNA	-	-	-	-	-	-	-	-	-	rs3218238,CS072207	3665	-1	-	EntrezGene	-	-	-	-	-	-	RefSeq	-	C	C	-	-	-	-	-	0.0200	-	-	-	-	-	-	-	-	-	benign
rs3218238	10:101770681-101770681	A	upstream_gene_variant	MODIFIER	LOC105378458	105378458	Transcript	XR_946258.1	lncRNA	-	-	-	-	-	-	-	-	-	rs3218238,CS072207	3625	-1	-	EntrezGene	-	-	-	-	-	-	RefSeq	-	C	C	-	-	-	-	-	-	-	-	-	-	-	-	-	-	-	-
rs3218238	10:101770681-101770681	T	upstream_gene_variant	MODIFIER	LOC105378458	105378458	Transcript	XR_946258.1	lncRNA	-	-	-	-	-	-	-	-	-	rs3218238,CS072207	3625	-1	-	EntrezGene	-	-	-	-	-	-	RefSeq	-	C	C	-	-	-	-	-	0.0200	-	-	-	-	-	-	-	-	-	benign
rs3218238	10:101770681-101770681	A	intron_variant	MODIFIER	FGF8	ENSG00000107831	Transcript	ENST00000320185.6	protein_coding	-	2020-05-05	ENST00000320185.6:c.445-62G>T	-	-	-	-	-	-	rs3218238,CS072207	-	-1	-	HGNC	HGNC:3686	YES	1	CCDS7516.1	ENSP00000321797	-	Ensembl	-	C	C	-	-	-	-	-	-	-	-	-	-	-	-	-	-	-	-
rs3218238	10:101770681-101770681	T	intron_variant	MODIFIER	FGF8	ENSG00000107831	Transcript	ENST00000320185.6	protein_coding	-	2020-05-05	ENST00000320185.6:c.445-62G>A	-	-	-	-	-	-	rs3218238,CS072207	-	-1	-	HGNC	HGNC:3686	YES	1	CCDS7516.1	ENSP00000321797	-	Ensembl	-	C	C	-	-	-	-	-	0.0200	-	-	-	-	-	-	-	-	-	benign
rs3218238	10:101770681-101770681	A	intron_variant	MODIFIER	FGF8	ENSG00000107831	Transcript	ENST00000344255.8	protein_coding	-	2020-05-05	ENST00000344255.8:c.412-62G>T	-	-	-	-	-	-	rs3218238,CS072207	-	-1	-	HGNC	HGNC:3686	-	1	CCDS7517.1	ENSP00000340039	-	Ensembl	-	C	C	-	-	-	-	-	-	-	-	-	-	-	-	-	-	-	-
rs3218238	10:101770681-101770681	T	intron_variant	MODIFIER	FGF8	ENSG00000107831	Transcript	ENST00000344255.8	protein_coding	-	2020-05-05	ENST00000344255.8:c.412-62G>A	-	-	-	-	-	-	rs3218238,CS072207	-	-1	-	HGNC	HGNC:3686	-	1	CCDS7517.1	ENSP00000340039	-	Ensembl	-	C	C	-	-	-	-	-	0.0200	-	-	-	-	-	-	-	-	-	benign
rs3218238	10:101770681-101770681	A	intron_variant	MODIFIER	FGF8	ENSG00000107831	Transcript	ENST00000346714.7	protein_coding	-	2020-04-04	ENST00000346714.7:c.325-62G>T	-	-	-	-	-	-	rs3218238,CS072207	-	-1	-	HGNC	HGNC:3686	-	1	CCDS7518.1	ENSP00000344306	-	Ensembl	-	C	C	-	-	-	-	-	-	-	-	-	-	-	-	-	-	-	-
rs3218238	10:101770681-101770681	T	intron_variant	MODIFIER	FGF8	ENSG00000107831	Transcript	ENST00000346714.7	protein_coding	-	2020-04-04	ENST00000346714.7:c.325-62G>A	-	-	-	-	-	-	rs3218238,CS072207	-	-1	-	HGNC	HGNC:3686	-	1	CCDS7518.1	ENSP00000344306	-	Ensembl	-	C	C	-	-	-	-	-	0.0200	-	-	-	-	-	-	-	-	-	benign
rs3218238	10:101770681-101770681	A	intron_variant	MODIFIER	FGF8	ENSG00000107831	Transcript	ENST00000347978.2	protein_coding	-	2020-04-04	ENST00000347978.2:c.358-62G>T	-	-	-	-	-	-	rs3218238,CS072207	-	-1	-	HGNC	HGNC:3686	-	1	CCDS7515.1	ENSP00000321945	-	Ensembl	-	C	C	-	-	-	-	-	-	-	-	-	-	-	-	-	-	-	-
rs3218238	10:101770681-101770681	T	intron_variant	MODIFIER	FGF8	ENSG00000107831	Transcript	ENST00000347978.2	protein_coding	-	2020-04-04	ENST00000347978.2:c.358-62G>A	-	-	-	-	-	-	rs3218238,CS072207	-	-1	-	HGNC	HGNC:3686	-	1	CCDS7515.1	ENSP00000321945	-	Ensembl	-	C	C	-	-	-	-	-	0.0200	-	-	-	-	-	-	-	-	-	benign
rs3218238	10:101770681-101770681	A	intron_variant,NMD_transcript_variant	MODIFIER	FGF8	ENSG00000107831	Transcript	ENST00000469792.6	nonsense_mediated_decay	-	2020-04-04	ENST00000469792.6:c.*409-62G>T	-	-	-	-	-	-	rs3218238,CS072207	-	-1	-	HGNC	HGNC:3686	-	5	-	ENSP00000473299	-	Ensembl	-	C	C	-	-	-	-	-	-	-	-	-	-	-	-	-	-	-	-
rs3218238	10:101770681-101770681	T	intron_variant,NMD_transcript_variant	MODIFIER	FGF8	ENSG00000107831	Transcript	ENST00000469792.6	nonsense_mediated_decay	-	2020-04-04	ENST00000469792.6:c.*409-62G>A	-	-	-	-	-	-	rs3218238,CS072207	-	-1	-	HGNC	HGNC:3686	-	5	-	ENSP00000473299	-	Ensembl	-	C	C	-	-	-	-	-	0.0200	-	-	-	-	-	-	-	-	-	benign
rs3218238	10:101770681-101770681	A	intron_variant,non_coding_transcript_variant	MODIFIER	FGF8	ENSG00000107831	Transcript	ENST00000485728.1	processed_transcript	-	2020-03-03	ENST00000485728.1:n.321-62G>T	-	-	-	-	-	-	rs3218238,CS072207	-	-1	-	HGNC	HGNC:3686	-	2	-	-	-	Ensembl	-	C	C	-	-	-	-	-	-	-	-	-	-	-	-	-	-	-	-
rs3218238	10:101770681-101770681	T	intron_variant,non_coding_transcript_variant	MODIFIER	FGF8	ENSG00000107831	Transcript	ENST00000485728.1	processed_transcript	-	2020-03-03	ENST00000485728.1:n.321-62G>A	-	-	-	-	-	-	rs3218238,CS072207	-	-1	-	HGNC	HGNC:3686	-	2	-	-	-	Ensembl	-	C	C	-	-	-	-	-	0.0200	-	-	-	-	-	-	-	-	-	benign
rs3218238	10:101770681-101770681	A	intron_variant	MODIFIER	FGF8	ENSG00000107831	Transcript	ENST00000618991.4	protein_coding	-	2020-04-04	ENST00000618991.4:c.133-62G>T	-	-	-	-	-	-	rs3218238,CS072207	-	-1	-	HGNC	HGNC:3686	-	3	CCDS73185.1	ENSP00000484420	-	Ensembl	-	C	C	-	-	-	-	-	-	-	-	-	-	-	-	-	-	-	-
rs3218238	10:101770681-101770681	T	intron_variant	MODIFIER	FGF8	ENSG00000107831	Transcript	ENST00000618991.4	protein_coding	-	2020-04-04	ENST00000618991.4:c.133-62G>A	-	-	-	-	-	-	rs3218238,CS072207	-	-1	-	HGNC	HGNC:3686	-	3	CCDS73185.1	ENSP00000484420	-	Ensembl	-	C	C	-	-	-	-	-	0.0200	-	-	-	-	-	-	-	-	-	benign
rs3218238	10:101770681-101770681	A	intron_variant	MODIFIER	FGF8	2253	Transcript	NM_001206389.1	protein_coding	-	2020-04-04	NM_001206389.1:c.133-62G>T	-	-	-	-	-	-	rs3218238,CS072207	-	-1	-	EntrezGene	HGNC:3686	-	-	-	NP_001193318.1	-	RefSeq	-	C	C	-	-	-	-	-	-	-	-	-	-	-	-	-	-	-	-
rs3218238	10:101770681-101770681	T	intron_variant	MODIFIER	FGF8	2253	Transcript	NM_001206389.1	protein_coding	-	2020-04-04	NM_001206389.1:c.133-62G>A	-	-	-	-	-	-	rs3218238,CS072207	-	-1	-	EntrezGene	HGNC:3686	-	-	-	NP_001193318.1	-	RefSeq	-	C	C	-	-	-	-	-	0.0200	-	-	-	-	-	-	-	-	-	benign
rs3218238	10:101770681-101770681	A	intron_variant	MODIFIER	FGF8	2253	Transcript	NM_006119.5	protein_coding	-	2020-04-04	NM_006119.5:c.358-62G>T	-	-	-	-	-	-	rs3218238,CS072207	-	-1	-	EntrezGene	HGNC:3686	-	-	-	NP_006110.1	-	RefSeq	-	C	C	-	-	-	-	-	-	-	-	-	-	-	-	-	-	-	-
rs3218238	10:101770681-101770681	T	intron_variant	MODIFIER	FGF8	2253	Transcript	NM_006119.5	protein_coding	-	2020-04-04	NM_006119.5:c.358-62G>A	-	-	-	-	-	-	rs3218238,CS072207	-	-1	-	EntrezGene	HGNC:3686	-	-	-	NP_006110.1	-	RefSeq	-	C	C	-	-	-	-	-	0.0200	-	-	-	-	-	-	-	-	-	benign
rs3218238	10:101770681-101770681	A	intron_variant	MODIFIER	FGF8	2253	Transcript	NM_033163.4	protein_coding	-	2020-05-05	NM_033163.4:c.445-62G>T	-	-	-	-	-	-	rs3218238,CS072207	-	-1	-	EntrezGene	HGNC:3686	-	-	-	NP_149353.1	-	RefSeq	-	C	C	-	-	-	-	-	-	-	-	-	-	-	-	-	-	-	-
rs3218238	10:101770681-101770681	T	intron_variant	MODIFIER	FGF8	2253	Transcript	NM_033163.4	protein_coding	-	2020-05-05	NM_033163.4:c.445-62G>A	-	-	-	-	-	-	rs3218238,CS072207	-	-1	-	EntrezGene	HGNC:3686	-	-	-	NP_149353.1	-	RefSeq	-	C	C	-	-	-	-	-	0.0200	-	-	-	-	-	-	-	-	-	benign
rs3218238	10:101770681-101770681	A	intron_variant	MODIFIER	FGF8	2253	Transcript	NM_033164.4	protein_coding	-	2020-05-05	NM_033164.4:c.412-62G>T	-	-	-	-	-	-	rs3218238,CS072207	-	-1	-	EntrezGene	HGNC:3686	YES	-	-	NP_149354.1	-	RefSeq	-	C	C	-	-	-	-	-	-	-	-	-	-	-	-	-	-	-	-
rs3218238	10:101770681-101770681	T	intron_variant	MODIFIER	FGF8	2253	Transcript	NM_033164.4	protein_coding	-	2020-05-05	NM_033164.4:c.412-62G>A	-	-	-	-	-	-	rs3218238,CS072207	-	-1	-	EntrezGene	HGNC:3686	YES	-	-	NP_149354.1	-	RefSeq	-	C	C	-	-	-	-	-	0.0200	-	-	-	-	-	-	-	-	-	benign
rs3218238	10:101770681-101770681	A	intron_variant	MODIFIER	FGF8	2253	Transcript	NM_033165.4	protein_coding	-	2020-04-04	NM_033165.4:c.325-62G>T	-	-	-	-	-	-	rs3218238,CS072207	-	-1	-	EntrezGene	HGNC:3686	-	-	-	NP_149355.1	-	RefSeq	-	C	C	-	-	-	-	-	-	-	-	-	-	-	-	-	-	-	-
rs3218238	10:101770681-101770681	T	intron_variant	MODIFIER	FGF8	2253	Transcript	NM_033165.4	protein_coding	-	2020-04-04	NM_033165.4:c.325-62G>A	-	-	-	-	-	-	rs3218238,CS072207	-	-1	-	EntrezGene	HGNC:3686	-	-	-	NP_149355.1	-	RefSeq	-	C	C	-	-	-	-	-	0.0200	-	-	-	-	-	-	-	-	-	benign
rs3218238	10:101770681-101770681	A	non_coding_transcript_exon_variant	MODIFIER	LOC105378457	105378457	Transcript	XR_946252.2	lncRNA	2020-02-03	-	XR_946252.2:n.283C>A	-	283	-	-	-	-	rs3218238,CS072207	-	1	-	EntrezGene	-	-	-	-	-	-	RefSeq	-	C	C	-	-	-	-	-	-	-	-	-	-	-	-	-	-	-	-
rs3218238	10:101770681-101770681	T	non_coding_transcript_exon_variant	MODIFIER	LOC105378457	105378457	Transcript	XR_946252.2	lncRNA	2020-02-03	-	XR_946252.2:n.283C>T	-	283	-	-	-	-	rs3218238,CS072207	-	1	-	EntrezGene	-	-	-	-	-	-	RefSeq	-	C	C	-	-	-	-	-	0.0200	-	-	-	-	-	-	-	-	-	benign
rs3218238	10:101770681-101770681	A	intron_variant	MODIFIER	FGF8	ENSG00000107831	Transcript	ENST00000320185.6	protein_coding	-	2020-05-05	ENST00000320185.6:c.445-62G>T	-	-	-	-	-	-	rs3218238,CS072207	-	-1	-	HGNC	HGNC:3686	YES	1	CCDS7516.1	ENSP00000321797	-	Ensembl	-	C	C	-	-	-	-	-	-	-	-	-	-	-	-	-	-	-	-
rs3218238	10:101770681-101770681	T	intron_variant	MODIFIER	FGF8	ENSG00000107831	Transcript	ENST00000320185.6	protein_coding	-	2020-05-05	ENST00000320185.6:c.445-62G>A	-	-	-	-	-	-	rs3218238,CS072207	-	-1	-	HGNC	HGNC:3686	YES	1	CCDS7516.1	ENSP00000321797	-	Ensembl	-	C	C	-	-	-	-	-	0.0200	-	-	-	-	-	-	-	-	-	benign
rs3218238	10:101770681-101770681	A	upstream_gene_variant	MODIFIER	LOC105378458	105378458	Transcript	XR_946254.1	lncRNA	-	-	-	-	-	-	-	-	-	rs3218238,CS072207	3665	-1	-	EntrezGene	-	-	-	-	-	-	RefSeq	-	C	C	-	-	-	-	-	-	-	-	-	-	-	-	-	-	-	-
rs3218238	10:101770681-101770681	T	upstream_gene_variant	MODIFIER	LOC105378458	105378458	Transcript	XR_946254.1	lncRNA	-	-	-	-	-	-	-	-	-	rs3218238,CS072207	3665	-1	-	EntrezGene	-	-	-	-	-	-	RefSeq	-	C	C	-	-	-	-	-	0.0200	-	-	-	-	-	-	-	-	-	benign
rs3218238	10:101770681-101770681	A	intron_variant	MODIFIER	FGF8	2253	Transcript	NM_033164.4	protein_coding	-	2020-05-05	NM_033164.4:c.412-62G>T	-	-	-	-	-	-	rs3218238,CS072207	-	-1	-	EntrezGene	HGNC:3686	YES	-	-	NP_149354.1	-	RefSeq	-	C	C	-	-	-	-	-	-	-	-	-	-	-	-	-	-	-	-
rs3218238	10:101770681-101770681	T	intron_variant	MODIFIER	FGF8	2253	Transcript	NM_033164.4	protein_coding	-	2020-05-05	NM_033164.4:c.412-62G>A	-	-	-	-	-	-	rs3218238,CS072207	-	-1	-	EntrezGene	HGNC:3686	YES	-	-	NP_149354.1	-	RefSeq	-	C	C	-	-	-	-	-	0.0200	-	-	-	-	-	-	-	-	-	benign
rs3218238	10:101770681-101770681	A	upstream_gene_variant	MODIFIER	LOC105378458	105378458	Transcript	XR_946256.1	lncRNA	-	-	-	-	-	-	-	-	-	rs3218238,CS072207	3665	-1	-	EntrezGene	-	-	-	-	-	-	RefSeq	-	C	C	-	-	-	-	-	-	-	-	-	-	-	-	-	-	-	-
rs3218238	10:101770681-101770681	T	upstream_gene_variant	MODIFIER	LOC105378458	105378458	Transcript	XR_946256.1	lncRNA	-	-	-	-	-	-	-	-	-	rs3218238,CS072207	3665	-1	-	EntrezGene	-	-	-	-	-	-	RefSeq	-	C	C	-	-	-	-	-	0.0200	-	-	-	-	-	-	-	-	-	benign
rs3218238	10:101770681-101770681	A	upstream_gene_variant	MODIFIER	LOC105378458	105378458	Transcript	XR_946257.1	lncRNA	-	-	-	-	-	-	-	-	-	rs3218238,CS072207	3665	-1	-	EntrezGene	-	-	-	-	-	-	RefSeq	-	C	C	-	-	-	-	-	-	-	-	-	-	-	-	-	-	-	-
rs3218238	10:101770681-101770681	T	upstream_gene_variant	MODIFIER	LOC105378458	105378458	Transcript	XR_946257.1	lncRNA	-	-	-	-	-	-	-	-	-	rs3218238,CS072207	3665	-1	-	EntrezGene	-	-	-	-	-	-	RefSeq	-	C	C	-	-	-	-	-	0.0200	-	-	-	-	-	-	-	-	-	benign
rs3218238	10:101770681-101770681	A	upstream_gene_variant	MODIFIER	LOC105378458	105378458	Transcript	XR_946258.1	lncRNA	-	-	-	-	-	-	-	-	-	rs3218238,CS072207	3625	-1	-	EntrezGene	-	-	-	-	-	-	RefSeq	-	C	C	-	-	-	-	-	-	-	-	-	-	-	-	-	-	-	-
rs3218238	10:101770681-101770681	T	upstream_gene_variant	MODIFIER	LOC105378458	105378458	Transcript	XR_946258.1	lncRNA	-	-	-	-	-	-	-	-	-	rs3218238,CS072207	3625	-1	-	EntrezGene	-	-	-	-	-	-	RefSeq	-	C	C	-	-	-	-	-	0.0200	-	-	-	-	-	-	-	-	-	benign
rs3218238	10:101770681-101770681	A	intron_variant,non_coding_transcript_variant	MODIFIER	LOC105378457	105378457	Transcript	XR_946253.2	lncRNA	-	2020-02-02	XR_946253.2:n.296+56C>A	-	-	-	-	-	-	rs3218238,CS072207	-	1	-	EntrezGene	-	YES	-	-	-	-	RefSeq	-	C	C	-	-	-	-	-	-	-	-	-	-	-	-	-	-	-	-
rs3218238	10:101770681-101770681	T	intron_variant,non_coding_transcript_variant	MODIFIER	LOC105378457	105378457	Transcript	XR_946253.2	lncRNA	-	2020-02-02	XR_946253.2:n.296+56C>T	-	-	-	-	-	-	rs3218238,CS072207	-	1	-	EntrezGene	-	YES	-	-	-	-	RefSeq	-	C	C	-	-	-	-	-	0.0200	-	-	-	-	-	-	-	-	-	benign
rs3218238	10:101770681-101770681	A	intron_variant	MODIFIER	FGF8	ENSG00000107831	Transcript	ENST00000344255.8	protein_coding	-	2020-05-05	ENST00000344255.8:c.412-62G>T	-	-	-	-	-	-	rs3218238,CS072207	-	-1	-	HGNC	HGNC:3686	-	1	CCDS7517.1	ENSP00000340039	-	Ensembl	-	C	C	-	-	-	-	-	-	-	-	-	-	-	-	-	-	-	-
rs3218238	10:101770681-101770681	T	intron_variant	MODIFIER	FGF8	ENSG00000107831	Transcript	ENST00000344255.8	protein_coding	-	2020-05-05	ENST00000344255.8:c.412-62G>A	-	-	-	-	-	-	rs3218238,CS072207	-	-1	-	HGNC	HGNC:3686	-	1	CCDS7517.1	ENSP00000340039	-	Ensembl	-	C	C	-	-	-	-	-	0.0200	-	-	-	-	-	-	-	-	-	benign
rs3218238	10:101770681-101770681	A	intron_variant	MODIFIER	FGF8	ENSG00000107831	Transcript	ENST00000346714.7	protein_coding	-	2020-04-04	ENST00000346714.7:c.325-62G>T	-	-	-	-	-	-	rs3218238,CS072207	-	-1	-	HGNC	HGNC:3686	-	1	CCDS7518.1	ENSP00000344306	-	Ensembl	-	C	C	-	-	-	-	-	-	-	-	-	-	-	-	-	-	-	-
rs3218238	10:101770681-101770681	T	intron_variant	MODIFIER	FGF8	ENSG00000107831	Transcript	ENST00000346714.7	protein_coding	-	2020-04-04	ENST00000346714.7:c.325-62G>A	-	-	-	-	-	-	rs3218238,CS072207	-	-1	-	HGNC	HGNC:3686	-	1	CCDS7518.1	ENSP00000344306	-	Ensembl	-	C	C	-	-	-	-	-	0.0200	-	-	-	-	-	-	-	-	-	benign
rs3218238	10:101770681-101770681	A	intron_variant	MODIFIER	FGF8	ENSG00000107831	Transcript	ENST00000347978.2	protein_coding	-	2020-04-04	ENST00000347978.2:c.358-62G>T	-	-	-	-	-	-	rs3218238,CS072207	-	-1	-	HGNC	HGNC:3686	-	1	CCDS7515.1	ENSP00000321945	-	Ensembl	-	C	C	-	-	-	-	-	-	-	-	-	-	-	-	-	-	-	-
rs3218238	10:101770681-101770681	T	intron_variant	MODIFIER	FGF8	ENSG00000107831	Transcript	ENST00000347978.2	protein_coding	-	2020-04-04	ENST00000347978.2:c.358-62G>A	-	-	-	-	-	-	rs3218238,CS072207	-	-1	-	HGNC	HGNC:3686	-	1	CCDS7515.1	ENSP00000321945	-	Ensembl	-	C	C	-	-	-	-	-	0.0200	-	-	-	-	-	-	-	-	-	benign
rs3218238	10:101770681-101770681	A	intron_variant,NMD_transcript_variant	MODIFIER	FGF8	ENSG00000107831	Transcript	ENST00000469792.6	nonsense_mediated_decay	-	2020-04-04	ENST00000469792.6:c.*409-62G>T	-	-	-	-	-	-	rs3218238,CS072207	-	-1	-	HGNC	HGNC:3686	-	5	-	ENSP00000473299	-	Ensembl	-	C	C	-	-	-	-	-	-	-	-	-	-	-	-	-	-	-	-
rs3218238	10:101770681-101770681	T	intron_variant,NMD_transcript_variant	MODIFIER	FGF8	ENSG00000107831	Transcript	ENST00000469792.6	nonsense_mediated_decay	-	2020-04-04	ENST00000469792.6:c.*409-62G>A	-	-	-	-	-	-	rs3218238,CS072207	-	-1	-	HGNC	HGNC:3686	-	5	-	ENSP00000473299	-	Ensembl	-	C	C	-	-	-	-	-	0.0200	-	-	-	-	-	-	-	-	-	benign
rs3218238	10:101770681-101770681	A	intron_variant,non_coding_transcript_variant	MODIFIER	FGF8	ENSG00000107831	Transcript	ENST00000485728.1	processed_transcript	-	2020-03-03	ENST00000485728.1:n.321-62G>T	-	-	-	-	-	-	rs3218238,CS072207	-	-1	-	HGNC	HGNC:3686	-	2	-	-	-	Ensembl	-	C	C	-	-	-	-	-	-	-	-	-	-	-	-	-	-	-	-
rs3218238	10:101770681-101770681	T	intron_variant,non_coding_transcript_variant	MODIFIER	FGF8	ENSG00000107831	Transcript	ENST00000485728.1	processed_transcript	-	2020-03-03	ENST00000485728.1:n.321-62G>A	-	-	-	-	-	-	rs3218238,CS072207	-	-1	-	HGNC	HGNC:3686	-	2	-	-	-	Ensembl	-	C	C	-	-	-	-	-	0.0200	-	-	-	-	-	-	-	-	-	benign
rs3218238	10:101770681-101770681	A	intron_variant	MODIFIER	FGF8	ENSG00000107831	Transcript	ENST00000618991.4	protein_coding	-	2020-04-04	ENST00000618991.4:c.133-62G>T	-	-	-	-	-	-	rs3218238,CS072207	-	-1	-	HGNC	HGNC:3686	-	3	CCDS73185.1	ENSP00000484420	-	Ensembl	-	C	C	-	-	-	-	-	-	-	-	-	-	-	-	-	-	-	-
rs3218238	10:101770681-101770681	T	intron_variant	MODIFIER	FGF8	ENSG00000107831	Transcript	ENST00000618991.4	protein_coding	-	2020-04-04	ENST00000618991.4:c.133-62G>A	-	-	-	-	-	-	rs3218238,CS072207	-	-1	-	HGNC	HGNC:3686	-	3	CCDS73185.1	ENSP00000484420	-	Ensembl	-	C	C	-	-	-	-	-	0.0200	-	-	-	-	-	-	-	-	-	benign
rs3218238	10:101770681-101770681	A	intron_variant	MODIFIER	FGF8	2253	Transcript	NM_001206389.1	protein_coding	-	2020-04-04	NM_001206389.1:c.133-62G>T	-	-	-	-	-	-	rs3218238,CS072207	-	-1	-	EntrezGene	HGNC:3686	-	-	-	NP_001193318.1	-	RefSeq	-	C	C	-	-	-	-	-	-	-	-	-	-	-	-	-	-	-	-
rs3218238	10:101770681-101770681	T	intron_variant	MODIFIER	FGF8	2253	Transcript	NM_001206389.1	protein_coding	-	2020-04-04	NM_001206389.1:c.133-62G>A	-	-	-	-	-	-	rs3218238,CS072207	-	-1	-	EntrezGene	HGNC:3686	-	-	-	NP_001193318.1	-	RefSeq	-	C	C	-	-	-	-	-	0.0200	-	-	-	-	-	-	-	-	-	benign
rs3218238	10:101770681-101770681	A	intron_variant	MODIFIER	FGF8	2253	Transcript	NM_006119.5	protein_coding	-	2020-04-04	NM_006119.5:c.358-62G>T	-	-	-	-	-	-	rs3218238,CS072207	-	-1	-	EntrezGene	HGNC:3686	-	-	-	NP_006110.1	-	RefSeq	-	C	C	-	-	-	-	-	-	-	-	-	-	-	-	-	-	-	-
rs3218238	10:101770681-101770681	T	intron_variant	MODIFIER	FGF8	2253	Transcript	NM_006119.5	protein_coding	-	2020-04-04	NM_006119.5:c.358-62G>A	-	-	-	-	-	-	rs3218238,CS072207	-	-1	-	EntrezGene	HGNC:3686	-	-	-	NP_006110.1	-	RefSeq	-	C	C	-	-	-	-	-	0.0200	-	-	-	-	-	-	-	-	-	benign
rs3218238	10:101770681-101770681	A	intron_variant	MODIFIER	FGF8	2253	Transcript	NM_033163.4	protein_coding	-	2020-05-05	NM_033163.4:c.445-62G>T	-	-	-	-	-	-	rs3218238,CS072207	-	-1	-	EntrezGene	HGNC:3686	-	-	-	NP_149353.1	-	RefSeq	-	C	C	-	-	-	-	-	-	-	-	-	-	-	-	-	-	-	-
rs3218238	10:101770681-101770681	T	intron_variant	MODIFIER	FGF8	2253	Transcript	NM_033163.4	protein_coding	-	2020-05-05	NM_033163.4:c.445-62G>A	-	-	-	-	-	-	rs3218238,CS072207	-	-1	-	EntrezGene	HGNC:3686	-	-	-	NP_149353.1	-	RefSeq	-	C	C	-	-	-	-	-	0.0200	-	-	-	-	-	-	-	-	-	benign
rs3218238	10:101770681-101770681	A	intron_variant,non_coding_transcript_variant	MODIFIER	LOC105378457	105378457	Transcript	XR_946253.2	lncRNA	-	2020-02-02	XR_946253.2:n.296+56C>A	-	-	-	-	-	-	rs3218238,CS072207	-	1	-	EntrezGene	-	YES	-	-	-	-	RefSeq	-	C	C	-	-	-	-	-	-	-	-	-	-	-	-	-	-	-	-
rs3218238	10:101770681-101770681	T	intron_variant,non_coding_transcript_variant	MODIFIER	LOC105378457	105378457	Transcript	XR_946253.2	lncRNA	-	2020-02-02	XR_946253.2:n.296+56C>T	-	-	-	-	-	-	rs3218238,CS072207	-	1	-	EntrezGene	-	YES	-	-	-	-	RefSeq	-	C	C	-	-	-	-	-	0.0200	-	-	-	-	-	-	-	-	-	benign
rs3218238	10:101770681-101770681	A	intron_variant	MODIFIER	FGF8	2253	Transcript	NM_033165.4	protein_coding	-	2020-04-04	NM_033165.4:c.325-62G>T	-	-	-	-	-	-	rs3218238,CS072207	-	-1	-	EntrezGene	HGNC:3686	-	-	-	NP_149355.1	-	RefSeq	-	C	C	-	-	-	-	-	-	-	-	-	-	-	-	-	-	-	-
rs3218238	10:101770681-101770681	T	intron_variant	MODIFIER	FGF8	2253	Transcript	NM_033165.4	protein_coding	-	2020-04-04	NM_033165.4:c.325-62G>A	-	-	-	-	-	-	rs3218238,CS072207	-	-1	-	EntrezGene	HGNC:3686	-	-	-	NP_149355.1	-	RefSeq	-	C	C	-	-	-	-	-	0.0200	-	-	-	-	-	-	-	-	-	benign
rs3218238	10:101770681-101770681	A	non_coding_transcript_exon_variant	MODIFIER	LOC105378457	105378457	Transcript	XR_946252.2	lncRNA	2020-02-03	-	XR_946252.2:n.283C>A	-	283	-	-	-	-	rs3218238,CS072207	-	1	-	EntrezGene	-	-	-	-	-	-	RefSeq	-	C	C	-	-	-	-	-	-	-	-	-	-	-	-	-	-	-	-
rs3218238	10:101770681-101770681	T	non_coding_transcript_exon_variant	MODIFIER	LOC105378457	105378457	Transcript	XR_946252.2	lncRNA	2020-02-03	-	XR_946252.2:n.283C>T	-	283	-	-	-	-	rs3218238,CS072207	-	1	-	EntrezGene	-	-	-	-	-	-	RefSeq	-	C	C	-	-	-	-	-	0.0200	-	-	-	-	-	-	-	-	-	benign
rs3218238	10:101770681-101770681	A	intron_variant,non_coding_transcript_variant	MODIFIER	LOC105378457	105378457	Transcript	XR_946253.2	lncRNA	-	2020-02-02	XR_946253.2:n.296+56C>A	-	-	-	-	-	-	rs3218238,CS072207	-	1	-	EntrezGene	-	YES	-	-	-	-	RefSeq	-	C	C	-	-	-	-	-	-	-	-	-	-	-	-	-	-	-	-
rs3218238	10:101770681-101770681	T	intron_variant,non_coding_transcript_variant	MODIFIER	LOC105378457	105378457	Transcript	XR_946253.2	lncRNA	-	2020-02-02	XR_946253.2:n.296+56C>T	-	-	-	-	-	-	rs3218238,CS072207	-	1	-	EntrezGene	-	YES	-	-	-	-	RefSeq	-	C	C	-	-	-	-	-	0.0200	-	-	-	-	-	-	-	-	-	benign
rs3218238	10:101770681-101770681	A	upstream_gene_variant	MODIFIER	LOC105378458	105378458	Transcript	XR_946254.1	lncRNA	-	-	-	-	-	-	-	-	-	rs3218238,CS072207	3665	-1	-	EntrezGene	-	-	-	-	-	-	RefSeq	-	C	C	-	-	-	-	-	-	-	-	-	-	-	-	-	-	-	-
rs3218238	10:101770681-101770681	T	upstream_gene_variant	MODIFIER	LOC105378458	105378458	Transcript	XR_946254.1	lncRNA	-	-	-	-	-	-	-	-	-	rs3218238,CS072207	3665	-1	-	EntrezGene	-	-	-	-	-	-	RefSeq	-	C	C	-	-	-	-	-	0.0200	-	-	-	-	-	-	-	-	-	benign
rs3218238	10:101770681-101770681	A	intron_variant,non_coding_transcript_variant	MODIFIER	LOC105378457	105378457	Transcript	XR_946253.2	lncRNA	-	2020-02-02	XR_946253.2:n.296+56C>A	-	-	-	-	-	-	rs3218238,CS072207	-	1	-	EntrezGene	-	YES	-	-	-	-	RefSeq	-	C	C	-	-	-	-	-	-	-	-	-	-	-	-	-	-	-	-
rs3218238	10:101770681-101770681	T	intron_variant,non_coding_transcript_variant	MODIFIER	LOC105378457	105378457	Transcript	XR_946253.2	lncRNA	-	2020-02-02	XR_946253.2:n.296+56C>T	-	-	-	-	-	-	rs3218238,CS072207	-	1	-	EntrezGene	-	YES	-	-	-	-	RefSeq	-	C	C	-	-	-	-	-	0.0200	-	-	-	-	-	-	-	-	-	benign
rs3218238	10:101770681-101770681	A	upstream_gene_variant	MODIFIER	LOC105378458	105378458	Transcript	XR_946256.1	lncRNA	-	-	-	-	-	-	-	-	-	rs3218238,CS072207	3665	-1	-	EntrezGene	-	-	-	-	-	-	RefSeq	-	C	C	-	-	-	-	-	-	-	-	-	-	-	-	-	-	-	-
rs3218238	10:101770681-101770681	T	upstream_gene_variant	MODIFIER	LOC105378458	105378458	Transcript	XR_946256.1	lncRNA	-	-	-	-	-	-	-	-	-	rs3218238,CS072207	3665	-1	-	EntrezGene	-	-	-	-	-	-	RefSeq	-	C	C	-	-	-	-	-	0.0200	-	-	-	-	-	-	-	-	-	benign
rs3218238	10:101770681-101770681	A	upstream_gene_variant	MODIFIER	LOC105378458	105378458	Transcript	XR_946257.1	lncRNA	-	-	-	-	-	-	-	-	-	rs3218238,CS072207	3665	-1	-	EntrezGene	-	-	-	-	-	-	RefSeq	-	C	C	-	-	-	-	-	-	-	-	-	-	-	-	-	-	-	-
rs3218238	10:101770681-101770681	T	upstream_gene_variant	MODIFIER	LOC105378458	105378458	Transcript	XR_946257.1	lncRNA	-	-	-	-	-	-	-	-	-	rs3218238,CS072207	3665	-1	-	EntrezGene	-	-	-	-	-	-	RefSeq	-	C	C	-	-	-	-	-	0.0200	-	-	-	-	-	-	-	-	-	benign
rs3218238	10:101770681-101770681	A	upstream_gene_variant	MODIFIER	LOC105378458	105378458	Transcript	XR_946258.1	lncRNA	-	-	-	-	-	-	-	-	-	rs3218238,CS072207	3625	-1	-	EntrezGene	-	-	-	-	-	-	RefSeq	-	C	C	-	-	-	-	-	-	-	-	-	-	-	-	-	-	-	-
rs3218238	10:101770681-101770681	T	upstream_gene_variant	MODIFIER	LOC105378458	105378458	Transcript	XR_946258.1	lncRNA	-	-	-	-	-	-	-	-	-	rs3218238,CS072207	3625	-1	-	EntrezGene	-	-	-	-	-	-	RefSeq	-	C	C	-	-	-	-	-	0.0200	-	-	-	-	-	-	-	-	-	benign
rs3218238	10:101770681-101770681	A	upstream_gene_variant	MODIFIER	LOC105378458	105378458	Transcript	XR_946255.2	lncRNA	-	-	-	-	-	-	-	-	-	rs3218238,CS072207	3665	-1	-	EntrezGene	-	YES	-	-	-	-	RefSeq	-	C	C	-	-	-	-	-	-	-	-	-	-	-	-	-	-	-	-
rs3218238	10:101770681-101770681	T	upstream_gene_variant	MODIFIER	LOC105378458	105378458	Transcript	XR_946255.2	lncRNA	-	-	-	-	-	-	-	-	-	rs3218238,CS072207	3665	-1	-	EntrezGene	-	YES	-	-	-	-	RefSeq	-	C	C	-	-	-	-	-	0.0200	-	-	-	-	-	-	-	-	-	benign
rs3218238	10:101770681-101770681	A	intron_variant	MODIFIER	FGF8	ENSG00000107831	Transcript	ENST00000344255.8	protein_coding	-	2020-05-05	ENST00000344255.8:c.412-62G>T	-	-	-	-	-	-	rs3218238,CS072207	-	-1	-	HGNC	HGNC:3686	-	1	CCDS7517.1	ENSP00000340039	-	Ensembl	-	C	C	-	-	-	-	-	-	-	-	-	-	-	-	-	-	-	-
rs3218238	10:101770681-101770681	T	intron_variant	MODIFIER	FGF8	ENSG00000107831	Transcript	ENST00000344255.8	protein_coding	-	2020-05-05	ENST00000344255.8:c.412-62G>A	-	-	-	-	-	-	rs3218238,CS072207	-	-1	-	HGNC	HGNC:3686	-	1	CCDS7517.1	ENSP00000340039	-	Ensembl	-	C	C	-	-	-	-	-	0.0200	-	-	-	-	-	-	-	-	-	benign
rs3218238	10:101770681-101770681	A	intron_variant	MODIFIER	FGF8	ENSG00000107831	Transcript	ENST00000346714.7	protein_coding	-	2020-04-04	ENST00000346714.7:c.325-62G>T	-	-	-	-	-	-	rs3218238,CS072207	-	-1	-	HGNC	HGNC:3686	-	1	CCDS7518.1	ENSP00000344306	-	Ensembl	-	C	C	-	-	-	-	-	-	-	-	-	-	-	-	-	-	-	-
rs3218238	10:101770681-101770681	T	intron_variant	MODIFIER	FGF8	ENSG00000107831	Transcript	ENST00000346714.7	protein_coding	-	2020-04-04	ENST00000346714.7:c.325-62G>A	-	-	-	-	-	-	rs3218238,CS072207	-	-1	-	HGNC	HGNC:3686	-	1	CCDS7518.1	ENSP00000344306	-	Ensembl	-	C	C	-	-	-	-	-	0.0200	-	-	-	-	-	-	-	-	-	benign
rs3218238	10:101770681-101770681	A	intron_variant	MODIFIER	FGF8	ENSG00000107831	Transcript	ENST00000347978.2	protein_coding	-	2020-04-04	ENST00000347978.2:c.358-62G>T	-	-	-	-	-	-	rs3218238,CS072207	-	-1	-	HGNC	HGNC:3686	-	1	CCDS7515.1	ENSP00000321945	-	Ensembl	-	C	C	-	-	-	-	-	-	-	-	-	-	-	-	-	-	-	-
rs3218238	10:101770681-101770681	T	intron_variant	MODIFIER	FGF8	ENSG00000107831	Transcript	ENST00000347978.2	protein_coding	-	2020-04-04	ENST00000347978.2:c.358-62G>A	-	-	-	-	-	-	rs3218238,CS072207	-	-1	-	HGNC	HGNC:3686	-	1	CCDS7515.1	ENSP00000321945	-	Ensembl	-	C	C	-	-	-	-	-	0.0200	-	-	-	-	-	-	-	-	-	benign
rs3218238	10:101770681-101770681	A	intron_variant,NMD_transcript_variant	MODIFIER	FGF8	ENSG00000107831	Transcript	ENST00000469792.6	nonsense_mediated_decay	-	2020-04-04	ENST00000469792.6:c.*409-62G>T	-	-	-	-	-	-	rs3218238,CS072207	-	-1	-	HGNC	HGNC:3686	-	5	-	ENSP00000473299	-	Ensembl	-	C	C	-	-	-	-	-	-	-	-	-	-	-	-	-	-	-	-
rs3218238	10:101770681-101770681	T	intron_variant,NMD_transcript_variant	MODIFIER	FGF8	ENSG00000107831	Transcript	ENST00000469792.6	nonsense_mediated_decay	-	2020-04-04	ENST00000469792.6:c.*409-62G>A	-	-	-	-	-	-	rs3218238,CS072207	-	-1	-	HGNC	HGNC:3686	-	5	-	ENSP00000473299	-	Ensembl	-	C	C	-	-	-	-	-	0.0200	-	-	-	-	-	-	-	-	-	benign
rs3218238	10:101770681-101770681	A	intron_variant,non_coding_transcript_variant	MODIFIER	FGF8	ENSG00000107831	Transcript	ENST00000485728.1	processed_transcript	-	2020-03-03	ENST00000485728.1:n.321-62G>T	-	-	-	-	-	-	rs3218238,CS072207	-	-1	-	HGNC	HGNC:3686	-	2	-	-	-	Ensembl	-	C	C	-	-	-	-	-	-	-	-	-	-	-	-	-	-	-	-
rs3218238	10:101770681-101770681	T	intron_variant,non_coding_transcript_variant	MODIFIER	FGF8	ENSG00000107831	Transcript	ENST00000485728.1	processed_transcript	-	2020-03-03	ENST00000485728.1:n.321-62G>A	-	-	-	-	-	-	rs3218238,CS072207	-	-1	-	HGNC	HGNC:3686	-	2	-	-	-	Ensembl	-	C	C	-	-	-	-	-	0.0200	-	-	-	-	-	-	-	-	-	benign
rs3218238	10:101770681-101770681	A	intron_variant	MODIFIER	FGF8	ENSG00000107831	Transcript	ENST00000618991.4	protein_coding	-	2020-04-04	ENST00000618991.4:c.133-62G>T	-	-	-	-	-	-	rs3218238,CS072207	-	-1	-	HGNC	HGNC:3686	-	3	CCDS73185.1	ENSP00000484420	-	Ensembl	-	C	C	-	-	-	-	-	-	-	-	-	-	-	-	-	-	-	-
rs3218238	10:101770681-101770681	T	intron_variant	MODIFIER	FGF8	ENSG00000107831	Transcript	ENST00000618991.4	protein_coding	-	2020-04-04	ENST00000618991.4:c.133-62G>A	-	-	-	-	-	-	rs3218238,CS072207	-	-1	-	HGNC	HGNC:3686	-	3	CCDS73185.1	ENSP00000484420	-	Ensembl	-	C	C	-	-	-	-	-	0.0200	-	-	-	-	-	-	-	-	-	benign
rs3218238	10:101770681-101770681	A	intron_variant	MODIFIER	FGF8	2253	Transcript	NM_001206389.1	protein_coding	-	2020-04-04	NM_001206389.1:c.133-62G>T	-	-	-	-	-	-	rs3218238,CS072207	-	-1	-	EntrezGene	HGNC:3686	-	-	-	NP_001193318.1	-	RefSeq	-	C	C	-	-	-	-	-	-	-	-	-	-	-	-	-	-	-	-
rs3218238	10:101770681-101770681	T	intron_variant	MODIFIER	FGF8	2253	Transcript	NM_001206389.1	protein_coding	-	2020-04-04	NM_001206389.1:c.133-62G>A	-	-	-	-	-	-	rs3218238,CS072207	-	-1	-	EntrezGene	HGNC:3686	-	-	-	NP_001193318.1	-	RefSeq	-	C	C	-	-	-	-	-	0.0200	-	-	-	-	-	-	-	-	-	benign
rs3218238	10:101770681-101770681	A	intron_variant	MODIFIER	FGF8	2253	Transcript	NM_006119.5	protein_coding	-	2020-04-04	NM_006119.5:c.358-62G>T	-	-	-	-	-	-	rs3218238,CS072207	-	-1	-	EntrezGene	HGNC:3686	-	-	-	NP_006110.1	-	RefSeq	-	C	C	-	-	-	-	-	-	-	-	-	-	-	-	-	-	-	-
rs3218238	10:101770681-101770681	T	intron_variant	MODIFIER	FGF8	2253	Transcript	NM_006119.5	protein_coding	-	2020-04-04	NM_006119.5:c.358-62G>A	-	-	-	-	-	-	rs3218238,CS072207	-	-1	-	EntrezGene	HGNC:3686	-	-	-	NP_006110.1	-	RefSeq	-	C	C	-	-	-	-	-	0.0200	-	-	-	-	-	-	-	-	-	benign
rs3218238	10:101770681-101770681	A	intron_variant	MODIFIER	FGF8	2253	Transcript	NM_033163.4	protein_coding	-	2020-05-05	NM_033163.4:c.445-62G>T	-	-	-	-	-	-	rs3218238,CS072207	-	-1	-	EntrezGene	HGNC:3686	-	-	-	NP_149353.1	-	RefSeq	-	C	C	-	-	-	-	-	-	-	-	-	-	-	-	-	-	-	-
rs3218238	10:101770681-101770681	T	intron_variant	MODIFIER	FGF8	2253	Transcript	NM_033163.4	protein_coding	-	2020-05-05	NM_033163.4:c.445-62G>A	-	-	-	-	-	-	rs3218238,CS072207	-	-1	-	EntrezGene	HGNC:3686	-	-	-	NP_149353.1	-	RefSeq	-	C	C	-	-	-	-	-	0.0200	-	-	-	-	-	-	-	-	-	benign
rs3218238	10:101770681-101770681	A	upstream_gene_variant	MODIFIER	LOC105378458	105378458	Transcript	XR_946255.2	lncRNA	-	-	-	-	-	-	-	-	-	rs3218238,CS072207	3665	-1	-	EntrezGene	-	YES	-	-	-	-	RefSeq	-	C	C	-	-	-	-	-	-	-	-	-	-	-	-	-	-	-	-
rs3218238	10:101770681-101770681	T	upstream_gene_variant	MODIFIER	LOC105378458	105378458	Transcript	XR_946255.2	lncRNA	-	-	-	-	-	-	-	-	-	rs3218238,CS072207	3665	-1	-	EntrezGene	-	YES	-	-	-	-	RefSeq	-	C	C	-	-	-	-	-	0.0200	-	-	-	-	-	-	-	-	-	benign
rs3218238	10:101770681-101770681	A	intron_variant	MODIFIER	FGF8	2253	Transcript	NM_033165.4	protein_coding	-	2020-04-04	NM_033165.4:c.325-62G>T	-	-	-	-	-	-	rs3218238,CS072207	-	-1	-	EntrezGene	HGNC:3686	-	-	-	NP_149355.1	-	RefSeq	-	C	C	-	-	-	-	-	-	-	-	-	-	-	-	-	-	-	-
rs3218238	10:101770681-101770681	T	intron_variant	MODIFIER	FGF8	2253	Transcript	NM_033165.4	protein_coding	-	2020-04-04	NM_033165.4:c.325-62G>A	-	-	-	-	-	-	rs3218238,CS072207	-	-1	-	EntrezGene	HGNC:3686	-	-	-	NP_149355.1	-	RefSeq	-	C	C	-	-	-	-	-	0.0200	-	-	-	-	-	-	-	-	-	benign
rs3218238	10:101770681-101770681	A	non_coding_transcript_exon_variant	MODIFIER	LOC105378457	105378457	Transcript	XR_946252.2	lncRNA	2020-02-03	-	XR_946252.2:n.283C>A	-	283	-	-	-	-	rs3218238,CS072207	-	1	-	EntrezGene	-	-	-	-	-	-	RefSeq	-	C	C	-	-	-	-	-	-	-	-	-	-	-	-	-	-	-	-
rs3218238	10:101770681-101770681	T	non_coding_transcript_exon_variant	MODIFIER	LOC105378457	105378457	Transcript	XR_946252.2	lncRNA	2020-02-03	-	XR_946252.2:n.283C>T	-	283	-	-	-	-	rs3218238,CS072207	-	1	-	EntrezGene	-	-	-	-	-	-	RefSeq	-	C	C	-	-	-	-	-	0.0200	-	-	-	-	-	-	-	-	-	benign
rs3218238	10:101770681-101770681	A	upstream_gene_variant	MODIFIER	LOC105378458	105378458	Transcript	XR_946255.2	lncRNA	-	-	-	-	-	-	-	-	-	rs3218238,CS072207	3665	-1	-	EntrezGene	-	YES	-	-	-	-	RefSeq	-	C	C	-	-	-	-	-	-	-	-	-	-	-	-	-	-	-	-
rs3218238	10:101770681-101770681	T	upstream_gene_variant	MODIFIER	LOC105378458	105378458	Transcript	XR_946255.2	lncRNA	-	-	-	-	-	-	-	-	-	rs3218238,CS072207	3665	-1	-	EntrezGene	-	YES	-	-	-	-	RefSeq	-	C	C	-	-	-	-	-	0.0200	-	-	-	-	-	-	-	-	-	benign
rs3218238	10:101770681-101770681	A	upstream_gene_variant	MODIFIER	LOC105378458	105378458	Transcript	XR_946254.1	lncRNA	-	-	-	-	-	-	-	-	-	rs3218238,CS072207	3665	-1	-	EntrezGene	-	-	-	-	-	-	RefSeq	-	C	C	-	-	-	-	-	-	-	-	-	-	-	-	-	-	-	-
rs3218238	10:101770681-101770681	T	upstream_gene_variant	MODIFIER	LOC105378458	105378458	Transcript	XR_946254.1	lncRNA	-	-	-	-	-	-	-	-	-	rs3218238,CS072207	3665	-1	-	EntrezGene	-	-	-	-	-	-	RefSeq	-	C	C	-	-	-	-	-	0.0200	-	-	-	-	-	-	-	-	-	benign
rs3218238	10:101770681-101770681	A	upstream_gene_variant	MODIFIER	LOC105378458	105378458	Transcript	XR_946255.2	lncRNA	-	-	-	-	-	-	-	-	-	rs3218238,CS072207	3665	-1	-	EntrezGene	-	YES	-	-	-	-	RefSeq	-	C	C	-	-	-	-	-	-	-	-	-	-	-	-	-	-	-	-
rs3218238	10:101770681-101770681	T	upstream_gene_variant	MODIFIER	LOC105378458	105378458	Transcript	XR_946255.2	lncRNA	-	-	-	-	-	-	-	-	-	rs3218238,CS072207	3665	-1	-	EntrezGene	-	YES	-	-	-	-	RefSeq	-	C	C	-	-	-	-	-	0.0200	-	-	-	-	-	-	-	-	-	benign
rs3218238	10:101770681-101770681	A	upstream_gene_variant	MODIFIER	LOC105378458	105378458	Transcript	XR_946256.1	lncRNA	-	-	-	-	-	-	-	-	-	rs3218238,CS072207	3665	-1	-	EntrezGene	-	-	-	-	-	-	RefSeq	-	C	C	-	-	-	-	-	-	-	-	-	-	-	-	-	-	-	-
rs3218238	10:101770681-101770681	T	upstream_gene_variant	MODIFIER	LOC105378458	105378458	Transcript	XR_946256.1	lncRNA	-	-	-	-	-	-	-	-	-	rs3218238,CS072207	3665	-1	-	EntrezGene	-	-	-	-	-	-	RefSeq	-	C	C	-	-	-	-	-	0.0200	-	-	-	-	-	-	-	-	-	benign
rs3218238	10:101770681-101770681	A	upstream_gene_variant	MODIFIER	LOC105378458	105378458	Transcript	XR_946257.1	lncRNA	-	-	-	-	-	-	-	-	-	rs3218238,CS072207	3665	-1	-	EntrezGene	-	-	-	-	-	-	RefSeq	-	C	C	-	-	-	-	-	-	-	-	-	-	-	-	-	-	-	-
rs3218238	10:101770681-101770681	T	upstream_gene_variant	MODIFIER	LOC105378458	105378458	Transcript	XR_946257.1	lncRNA	-	-	-	-	-	-	-	-	-	rs3218238,CS072207	3665	-1	-	EntrezGene	-	-	-	-	-	-	RefSeq	-	C	C	-	-	-	-	-	0.0200	-	-	-	-	-	-	-	-	-	benign
rs3218238	10:101770681-101770681	A	upstream_gene_variant	MODIFIER	LOC105378458	105378458	Transcript	XR_946258.1	lncRNA	-	-	-	-	-	-	-	-	-	rs3218238,CS072207	3625	-1	-	EntrezGene	-	-	-	-	-	-	RefSeq	-	C	C	-	-	-	-	-	-	-	-	-	-	-	-	-	-	-	-
rs3218238	10:101770681-101770681	T	upstream_gene_variant	MODIFIER	LOC105378458	105378458	Transcript	XR_946258.1	lncRNA	-	-	-	-	-	-	-	-	-	rs3218238,CS072207	3625	-1	-	EntrezGene	-	-	-	-	-	-	RefSeq	-	C	C	-	-	-	-	-	0.0200	-	-	-	-	-	-	-	-	-	benign
rs137852660	10:101775209-101775209	A	missense_variant	MODERATE	FGF8	ENSG00000107831	Transcript	ENST00000320185.6	protein_coding	2020-03-06	-	ENST00000320185.6:c.77C>T	ENSP00000321797.2:p.Pro26Leu	136	77	26	P/L	cCg/cTg	rs137852660,CM082671,CM133751	-	-1	-	HGNC	HGNC:3686	YES	1	CCDS7516.1	ENSP00000321797	-	Ensembl	-	G	G	-	deleterious_low_confidence(0.01)	benign(0.007)	PANTHER:PTHR11486:SF3,PANTHER:PTHR11486	-	0.0004	0.001149	0.0001499	0.0004084	0.005227	9.344e-05	0.00143	0.001191	0.0007177	0.001061	pathogenic,uncertain_significance
rs137852660	10:101775209-101775209	A	missense_variant	MODERATE	FGF8	ENSG00000107831	Transcript	ENST00000344255.8	protein_coding	2020-03-06	-	ENST00000344255.8:c.77C>T	ENSP00000340039.3:p.Pro26Leu	291	77	26	P/L	cCg/cTg	rs137852660,CM082671,CM133751	-	-1	-	HGNC	HGNC:3686	-	1	CCDS7517.1	ENSP00000340039	-	Ensembl	-	G	G	-	tolerated(0.36)	benign(0.003)	PANTHER:PTHR11486,PANTHER:PTHR11486:SF3	-	0.0004	0.001149	0.0001499	0.0004084	0.005227	9.344e-05	0.00143	0.001191	0.0007177	0.001061	pathogenic,uncertain_significance
rs137852660	10:101775209-101775209	A	intron_variant	MODIFIER	FGF8	ENSG00000107831	Transcript	ENST00000346714.7	protein_coding	-	2020-02-04	ENST00000346714.7:c.70-330C>T	-	-	-	-	-	-	rs137852660,CM082671,CM133751	-	-1	-	HGNC	HGNC:3686	-	1	CCDS7518.1	ENSP00000344306	-	Ensembl	-	G	G	-	-	-	-	-	0.0004	0.001149	0.0001499	0.0004084	0.005227	9.344e-05	0.00143	0.001191	0.0007177	0.001061	pathogenic,uncertain_significance
rs137852660	10:101775209-101775209	A	intron_variant	MODIFIER	FGF8	ENSG00000107831	Transcript	ENST00000347978.2	protein_coding	-	2020-02-04	ENST00000347978.2:c.70-297C>T	-	-	-	-	-	-	rs137852660,CM082671,CM133751	-	-1	-	HGNC	HGNC:3686	-	1	CCDS7515.1	ENSP00000321945	-	Ensembl	-	G	G	-	-	-	-	-	0.0004	0.001149	0.0001499	0.0004084	0.005227	9.344e-05	0.00143	0.001191	0.0007177	0.001061	pathogenic,uncertain_significance
rs137852660	10:101775209-101775209	A	intron_variant,NMD_transcript_variant	MODIFIER	FGF8	ENSG00000107831	Transcript	ENST00000469792.6	nonsense_mediated_decay	-	2020-02-04	ENST00000469792.6:c.*154-330C>T	-	-	-	-	-	-	rs137852660,CM082671,CM133751	-	-1	-	HGNC	HGNC:3686	-	5	-	ENSP00000473299	-	Ensembl	-	G	G	-	-	-	-	-	0.0004	0.001149	0.0001499	0.0004084	0.005227	9.344e-05	0.00143	0.001191	0.0007177	0.001061	pathogenic,uncertain_significance
rs137852660	10:101775209-101775209	A	intron_variant,non_coding_transcript_variant	MODIFIER	FGF8	ENSG00000107831	Transcript	ENST00000485728.1	processed_transcript	-	2020-01-03	ENST00000485728.1:n.33-297C>T	-	-	-	-	-	-	rs137852660,CM082671,CM133751	-	-1	-	HGNC	HGNC:3686	-	2	-	-	-	Ensembl	-	G	G	-	-	-	-	-	0.0004	0.001149	0.0001499	0.0004084	0.005227	9.344e-05	0.00143	0.001191	0.0007177	0.001061	pathogenic,uncertain_significance
rs137852660	10:101775209-101775209	A	intron_variant	MODIFIER	FGF8	ENSG00000107831	Transcript	ENST00000618991.4	protein_coding	-	2020-02-04	ENST00000618991.4:c.-123-330C>T	-	-	-	-	-	-	rs137852660,CM082671,CM133751	-	-1	-	HGNC	HGNC:3686	-	3	CCDS73185.1	ENSP00000484420	-	Ensembl	-	G	G	-	-	-	-	-	0.0004	0.001149	0.0001499	0.0004084	0.005227	9.344e-05	0.00143	0.001191	0.0007177	0.001061	pathogenic,uncertain_significance
rs137852660	10:101775209-101775209	A	intron_variant	MODIFIER	FGF8	2253	Transcript	NM_001206389.1	protein_coding	-	2020-02-04	NM_001206389.1:c.-123-330C>T	-	-	-	-	-	-	rs137852660,CM082671,CM133751	-	-1	-	EntrezGene	HGNC:3686	-	-	-	NP_001193318.1	-	RefSeq	-	G	G	-	-	-	-	-	0.0004	0.001149	0.0001499	0.0004084	0.005227	9.344e-05	0.00143	0.001191	0.0007177	0.001061	pathogenic,uncertain_significance
rs137852660	10:101775209-101775209	A	intron_variant	MODIFIER	FGF8	2253	Transcript	NM_006119.5	protein_coding	-	2020-02-04	NM_006119.5:c.70-297C>T	-	-	-	-	-	-	rs137852660,CM082671,CM133751	-	-1	-	EntrezGene	HGNC:3686	-	-	-	NP_006110.1	-	RefSeq	-	G	G	-	-	-	-	-	0.0004	0.001149	0.0001499	0.0004084	0.005227	9.344e-05	0.00143	0.001191	0.0007177	0.001061	pathogenic,uncertain_significance
rs137852660	10:101775209-101775209	A	missense_variant	MODERATE	FGF8	2253	Transcript	NM_033163.4	protein_coding	2020-03-06	-	NM_033163.4:c.77C>T	NP_149353.1:p.Pro26Leu	291	77	26	P/L	cCg/cTg	rs137852660,CM082671,CM133751	-	-1	-	EntrezGene	HGNC:3686	-	-	-	NP_149353.1	-	RefSeq	-	G	G	-	deleterious_low_confidence(0.01)	benign(0.007)	-	-	0.0004	0.001149	0.0001499	0.0004084	0.005227	9.344e-05	0.00143	0.001191	0.0007177	0.001061	pathogenic,uncertain_significance
rs137852660	10:101775209-101775209	A	missense_variant	MODERATE	FGF8	2253	Transcript	NM_033164.4	protein_coding	2020-03-06	-	NM_033164.4:c.77C>T	NP_149354.1:p.Pro26Leu	291	77	26	P/L	cCg/cTg	rs137852660,CM082671,CM133751	-	-1	-	EntrezGene	HGNC:3686	YES	-	-	NP_149354.1	-	RefSeq	-	G	G	-	tolerated(0.36)	benign(0.003)	-	-	0.0004	0.001149	0.0001499	0.0004084	0.005227	9.344e-05	0.00143	0.001191	0.0007177	0.001061	pathogenic,uncertain_significance
rs137852660	10:101775209-101775209	A	intron_variant	MODIFIER	FGF8	2253	Transcript	NM_033165.4	protein_coding	-	2020-02-04	NM_033165.4:c.70-330C>T	-	-	-	-	-	-	rs137852660,CM082671,CM133751	-	-1	-	EntrezGene	HGNC:3686	-	-	-	NP_149355.1	-	RefSeq	-	G	G	-	-	-	-	-	0.0004	0.001149	0.0001499	0.0004084	0.005227	9.344e-05	0.00143	0.001191	0.0007177	0.001061	pathogenic,uncertain_significance
rs137852660	10:101775209-101775209	A	downstream_gene_variant	MODIFIER	LOC105378457	105378457	Transcript	XR_946252.2	lncRNA	-	-	-	-	-	-	-	-	-	rs137852660,CM082671,CM133751	2163	1	-	EntrezGene	-	-	-	-	-	-	RefSeq	-	G	G	-	-	-	-	-	0.0004	0.001149	0.0001499	0.0004084	0.005227	9.344e-05	0.00143	0.001191	0.0007177	0.001061	pathogenic,uncertain_significance
rs137852660	10:101775209-101775209	A	downstream_gene_variant	MODIFIER	LOC105378457	105378457	Transcript	XR_946253.2	lncRNA	-	-	-	-	-	-	-	-	-	rs137852660,CM082671,CM133751	2163	1	-	EntrezGene	-	YES	-	-	-	-	RefSeq	-	G	G	-	-	-	-	-	0.0004	0.001149	0.0001499	0.0004084	0.005227	9.344e-05	0.00143	0.001191	0.0007177	0.001061	pathogenic,uncertain_significance
rs137852660	10:101775209-101775209	A	regulatory_region_variant	MODIFIER	-	-	RegulatoryFeature	ENSR00000949271	-	-	-	-	-	-	-	-	-	-	rs137852660,CM082671,CM133751	-	-	-	-	-	-	-	-	-	-	-	-	-	-	-	-	-	-	-	0.0004	0.001149	0.0001499	0.0004084	0.005227	9.344e-05	0.00143	0.001191	0.0007177	0.001061	pathogenic,uncertain_significance
rs12355108	10:120873909-120873909	T	synonymous_variant	LOW	WDR11	ENSG00000120008	Transcript	ENST00000263461.11	protein_coding	2020-11-29	-	ENST00000263461.11:c.1542C>T	ENSP00000263461.5:p.His514%3D	1601	1542	514	H	caC/caT	rs12355108	-	1	-	HGNC	HGNC:13831	YES	1	CCDS7619.1	ENSP00000263461	-	Ensembl	-	C	C	-	-	-	PANTHER:PTHR14593,PANTHER:PTHR14593:SF5,Superfamily:SSF50978	-	0.0068	0.01536	0.002953	0.01035	0.009426	5.437e-05	0.03019	0.01909	0.02072	0.01343	-
rs12355108	10:120873909-120873909	T	3_prime_UTR_variant,NMD_transcript_variant	MODIFIER	WDR11	ENSG00000120008	Transcript	ENST00000497136.6	nonsense_mediated_decay	2020-09-26	-	ENST00000497136.6:c.*61C>T	-	1260	-	-	-	-	rs12355108	-	1	-	HGNC	HGNC:13831	-	1	-	ENSP00000474595	-	Ensembl	-	C	C	-	-	-	-	-	0.0068	0.01536	0.002953	0.01035	0.009426	5.437e-05	0.03019	0.01909	0.02072	0.01343	-
rs12355108	10:120873909-120873909	T	non_coding_transcript_exon_variant	MODIFIER	WDR11	ENSG00000120008	Transcript	ENST00000604220.5	processed_transcript	2020-03-06	-	ENST00000604220.5:n.347C>T	-	347	-	-	-	-	rs12355108	-	1	-	HGNC	HGNC:13831	-	5	-	-	-	Ensembl	-	C	C	-	-	-	-	-	0.0068	0.01536	0.002953	0.01035	0.009426	5.437e-05	0.03019	0.01909	0.02072	0.01343	-
rs12355108	10:120873909-120873909	T	synonymous_variant	LOW	WDR11	ENSG00000120008	Transcript	ENST00000604585.5	protein_coding	2020-12-14	-	ENST00000604585.5:c.765C>T	ENSP00000474880.1:p.His255%3D	1610	765	255	H	caC/caT	rs12355108	-	1	cds_end_NF	HGNC	HGNC:13831	-	5	-	ENSP00000474880	-	Ensembl	-	C	C	-	-	-	PANTHER:PTHR14593,PANTHER:PTHR14593:SF5,Superfamily:SSF50978	-	0.0068	0.01536	0.002953	0.01035	0.009426	5.437e-05	0.03019	0.01909	0.02072	0.01343	-
rs12355108	10:120873909-120873909	T	3_prime_UTR_variant,NMD_transcript_variant	MODIFIER	WDR11	ENSG00000120008	Transcript	ENST00000605543.5	nonsense_mediated_decay	2020-04-22	-	ENST00000605543.5:c.*61C>T	-	408	-	-	-	-	rs12355108	-	1	-	HGNC	HGNC:13831	-	2	-	ENSP00000475076	-	Ensembl	-	C	C	-	-	-	-	-	0.0068	0.01536	0.002953	0.01035	0.009426	5.437e-05	0.03019	0.01909	0.02072	0.01343	-
rs12355108	10:120873909-120873909	T	synonymous_variant	LOW	WDR11	55717	Transcript	NM_018117.12	protein_coding	2020-11-29	-	NM_018117.12:c.1542C>T	NP_060587.8:p.His514%3D	1601	1542	514	H	caC/caT	rs12355108	-	1	-	EntrezGene	HGNC:13831	YES	-	-	NP_060587.8	-	RefSeq	-	C	C	-	-	-	-	-	0.0068	0.01536	0.002953	0.01035	0.009426	5.437e-05	0.03019	0.01909	0.02072	0.01343	-
rs12355108	10:120873909-120873909	T	synonymous_variant	LOW	WDR11	55717	Transcript	XM_005269963.2	protein_coding	2020-11-29	-	XM_005269963.2:c.765C>T	XP_005270020.1:p.His255%3D	1637	765	255	H	caC/caT	rs12355108	-	1	-	EntrezGene	HGNC:13831	-	-	-	XP_005270020.1	-	RefSeq	-	C	C	-	-	-	-	-	0.0068	0.01536	0.002953	0.01035	0.009426	5.437e-05	0.03019	0.01909	0.02072	0.01343	-
rs12355108	10:120873909-120873909	T	synonymous_variant	LOW	WDR11	55717	Transcript	XM_017016397.1	protein_coding	2020-10-28	-	XM_017016397.1:c.1368C>T	XP_016871886.1:p.His456%3D	1476	1368	456	H	caC/caT	rs12355108	-	1	-	EntrezGene	HGNC:13831	-	-	-	XP_016871886.1	-	RefSeq	-	C	C	-	-	-	-	-	0.0068	0.01536	0.002953	0.01035	0.009426	5.437e-05	0.03019	0.01909	0.02072	0.01343	-
rs12355108	10:120873909-120873909	T	synonymous_variant	LOW	WDR11	55717	Transcript	XM_017016398.1	protein_coding	2020-10-28	-	XM_017016398.1:c.765C>T	XP_016871887.1:p.His255%3D	1406	765	255	H	caC/caT	rs12355108	-	1	-	EntrezGene	HGNC:13831	-	-	-	XP_016871887.1	-	RefSeq	-	C	C	-	-	-	-	-	0.0068	0.01536	0.002953	0.01035	0.009426	5.437e-05	0.03019	0.01909	0.02072	0.01343	-
rs12355108	10:120873909-120873909	T	synonymous_variant	LOW	WDR11	55717	Transcript	XM_017016399.1	protein_coding	2020-10-28	-	XM_017016399.1:c.255C>T	XP_016871888.1:p.His85%3D	1350	255	85	H	caC/caT	rs12355108	-	1	-	EntrezGene	HGNC:13831	-	-	-	XP_016871888.1	-	RefSeq	-	C	C	-	-	-	-	-	0.0068	0.01536	0.002953	0.01035	0.009426	5.437e-05	0.03019	0.01909	0.02072	0.01343	-
rs12355108	10:120873909-120873909	T	synonymous_variant	LOW	WDR11	55717	Transcript	XM_017016400.2	protein_coding	2020-11-19	-	XM_017016400.2:c.1542C>T	XP_016871889.1:p.His514%3D	1623	1542	514	H	caC/caT	rs12355108	-	1	-	EntrezGene	HGNC:13831	-	-	-	XP_016871889.1	-	RefSeq	-	C	C	-	-	-	-	-	0.0068	0.01536	0.002953	0.01035	0.009426	5.437e-05	0.03019	0.01909	0.02072	0.01343	-
rs12355108	10:120873909-120873909	T	synonymous_variant	LOW	WDR11	55717	Transcript	XM_024448075.1	protein_coding	2020-07-25	-	XM_024448075.1:c.129C>T	XP_024303843.1:p.His43%3D	948	129	43	H	caC/caT	rs12355108	-	1	-	EntrezGene	HGNC:13831	-	-	-	XP_024303843.1	-	RefSeq	-	C	C	-	-	-	-	-	0.0068	0.01536	0.002953	0.01035	0.009426	5.437e-05	0.03019	0.01909	0.02072	0.01343	-
rs12355108	10:120873909-120873909	T	non_coding_transcript_exon_variant	MODIFIER	WDR11	55717	Transcript	XR_001747136.2	misc_RNA	2020-11-28	-	XR_001747136.2:n.1623C>T	-	1623	-	-	-	-	rs12355108	-	1	-	EntrezGene	HGNC:13831	-	-	-	-	-	RefSeq	-	C	C	-	-	-	-	-	0.0068	0.01536	0.002953	0.01035	0.009426	5.437e-05	0.03019	0.01909	0.02072	0.01343	-
rs12355108	10:120873909-120873909	T	non_coding_transcript_exon_variant	MODIFIER	WDR11	55717	Transcript	XR_001747137.2	misc_RNA	2020-11-27	-	XR_001747137.2:n.1623C>T	-	1623	-	-	-	-	rs12355108	-	1	-	EntrezGene	HGNC:13831	-	-	-	-	-	RefSeq	-	C	C	-	-	-	-	-	0.0068	0.01536	0.002953	0.01035	0.009426	5.437e-05	0.03019	0.01909	0.02072	0.01343	-
rs12355108	10:120873909-120873909	T	non_coding_transcript_exon_variant	MODIFIER	WDR11	55717	Transcript	XR_428707.3	misc_RNA	2020-11-28	-	XR_428707.3:n.1623C>T	-	1623	-	-	-	-	rs12355108	-	1	-	EntrezGene	HGNC:13831	-	-	-	-	-	RefSeq	-	C	C	-	-	-	-	-	0.0068	0.01536	0.002953	0.01035	0.009426	5.437e-05	0.03019	0.01909	0.02072	0.01343	-
rs12355108	10:120873909-120873909	T	synonymous_variant	LOW	WDR11	ENSG00000120008	Transcript	ENST00000263461.11	protein_coding	2020-11-29	-	ENST00000263461.11:c.1542C>T	ENSP00000263461.5:p.His514%3D	1601	1542	514	H	caC/caT	rs12355108	-	1	-	HGNC	HGNC:13831	YES	1	CCDS7619.1	ENSP00000263461	-	Ensembl	-	C	C	-	-	-	PANTHER:PTHR14593,PANTHER:PTHR14593:SF5,Superfamily:SSF50978	-	0.0068	0.01536	0.002953	0.01035	0.009426	5.437e-05	0.03019	0.01909	0.02072	0.01343	-
rs12355108	10:120873909-120873909	T	3_prime_UTR_variant,NMD_transcript_variant	MODIFIER	WDR11	ENSG00000120008	Transcript	ENST00000497136.6	nonsense_mediated_decay	2020-09-26	-	ENST00000497136.6:c.*61C>T	-	1260	-	-	-	-	rs12355108	-	1	-	HGNC	HGNC:13831	-	1	-	ENSP00000474595	-	Ensembl	-	C	C	-	-	-	-	-	0.0068	0.01536	0.002953	0.01035	0.009426	5.437e-05	0.03019	0.01909	0.02072	0.01343	-
rs12355108	10:120873909-120873909	T	non_coding_transcript_exon_variant	MODIFIER	WDR11	ENSG00000120008	Transcript	ENST00000604220.5	processed_transcript	2020-03-06	-	ENST00000604220.5:n.347C>T	-	347	-	-	-	-	rs12355108	-	1	-	HGNC	HGNC:13831	-	5	-	-	-	Ensembl	-	C	C	-	-	-	-	-	0.0068	0.01536	0.002953	0.01035	0.009426	5.437e-05	0.03019	0.01909	0.02072	0.01343	-
rs12355108	10:120873909-120873909	T	synonymous_variant	LOW	WDR11	ENSG00000120008	Transcript	ENST00000604585.5	protein_coding	2020-12-14	-	ENST00000604585.5:c.765C>T	ENSP00000474880.1:p.His255%3D	1610	765	255	H	caC/caT	rs12355108	-	1	cds_end_NF	HGNC	HGNC:13831	-	5	-	ENSP00000474880	-	Ensembl	-	C	C	-	-	-	PANTHER:PTHR14593,PANTHER:PTHR14593:SF5,Superfamily:SSF50978	-	0.0068	0.01536	0.002953	0.01035	0.009426	5.437e-05	0.03019	0.01909	0.02072	0.01343	-
rs12355108	10:120873909-120873909	T	3_prime_UTR_variant,NMD_transcript_variant	MODIFIER	WDR11	ENSG00000120008	Transcript	ENST00000605543.5	nonsense_mediated_decay	2020-04-22	-	ENST00000605543.5:c.*61C>T	-	408	-	-	-	-	rs12355108	-	1	-	HGNC	HGNC:13831	-	2	-	ENSP00000475076	-	Ensembl	-	C	C	-	-	-	-	-	0.0068	0.01536	0.002953	0.01035	0.009426	5.437e-05	0.03019	0.01909	0.02072	0.01343	-
rs12355108	10:120873909-120873909	T	synonymous_variant	LOW	WDR11	55717	Transcript	NM_018117.12	protein_coding	2020-11-29	-	NM_018117.12:c.1542C>T	NP_060587.8:p.His514%3D	1601	1542	514	H	caC/caT	rs12355108	-	1	-	EntrezGene	HGNC:13831	YES	-	-	NP_060587.8	-	RefSeq	-	C	C	-	-	-	-	-	0.0068	0.01536	0.002953	0.01035	0.009426	5.437e-05	0.03019	0.01909	0.02072	0.01343	-
rs12355108	10:120873909-120873909	T	synonymous_variant	LOW	WDR11	55717	Transcript	XM_005269963.2	protein_coding	2020-11-29	-	XM_005269963.2:c.765C>T	XP_005270020.1:p.His255%3D	1637	765	255	H	caC/caT	rs12355108	-	1	-	EntrezGene	HGNC:13831	-	-	-	XP_005270020.1	-	RefSeq	-	C	C	-	-	-	-	-	0.0068	0.01536	0.002953	0.01035	0.009426	5.437e-05	0.03019	0.01909	0.02072	0.01343	-
rs12355108	10:120873909-120873909	T	synonymous_variant	LOW	WDR11	55717	Transcript	XM_017016397.1	protein_coding	2020-10-28	-	XM_017016397.1:c.1368C>T	XP_016871886.1:p.His456%3D	1476	1368	456	H	caC/caT	rs12355108	-	1	-	EntrezGene	HGNC:13831	-	-	-	XP_016871886.1	-	RefSeq	-	C	C	-	-	-	-	-	0.0068	0.01536	0.002953	0.01035	0.009426	5.437e-05	0.03019	0.01909	0.02072	0.01343	-
rs12355108	10:120873909-120873909	T	synonymous_variant	LOW	WDR11	55717	Transcript	XM_017016398.1	protein_coding	2020-10-28	-	XM_017016398.1:c.765C>T	XP_016871887.1:p.His255%3D	1406	765	255	H	caC/caT	rs12355108	-	1	-	EntrezGene	HGNC:13831	-	-	-	XP_016871887.1	-	RefSeq	-	C	C	-	-	-	-	-	0.0068	0.01536	0.002953	0.01035	0.009426	5.437e-05	0.03019	0.01909	0.02072	0.01343	-
rs12355108	10:120873909-120873909	T	synonymous_variant	LOW	WDR11	55717	Transcript	XM_017016399.1	protein_coding	2020-10-28	-	XM_017016399.1:c.255C>T	XP_016871888.1:p.His85%3D	1350	255	85	H	caC/caT	rs12355108	-	1	-	EntrezGene	HGNC:13831	-	-	-	XP_016871888.1	-	RefSeq	-	C	C	-	-	-	-	-	0.0068	0.01536	0.002953	0.01035	0.009426	5.437e-05	0.03019	0.01909	0.02072	0.01343	-
rs12355108	10:120873909-120873909	T	synonymous_variant	LOW	WDR11	55717	Transcript	XM_017016400.2	protein_coding	2020-11-19	-	XM_017016400.2:c.1542C>T	XP_016871889.1:p.His514%3D	1623	1542	514	H	caC/caT	rs12355108	-	1	-	EntrezGene	HGNC:13831	-	-	-	XP_016871889.1	-	RefSeq	-	C	C	-	-	-	-	-	0.0068	0.01536	0.002953	0.01035	0.009426	5.437e-05	0.03019	0.01909	0.02072	0.01343	-
rs12355108	10:120873909-120873909	T	synonymous_variant	LOW	WDR11	55717	Transcript	XM_024448075.1	protein_coding	2020-07-25	-	XM_024448075.1:c.129C>T	XP_024303843.1:p.His43%3D	948	129	43	H	caC/caT	rs12355108	-	1	-	EntrezGene	HGNC:13831	-	-	-	XP_024303843.1	-	RefSeq	-	C	C	-	-	-	-	-	0.0068	0.01536	0.002953	0.01035	0.009426	5.437e-05	0.03019	0.01909	0.02072	0.01343	-
rs12355108	10:120873909-120873909	T	non_coding_transcript_exon_variant	MODIFIER	WDR11	55717	Transcript	XR_001747136.2	misc_RNA	2020-11-28	-	XR_001747136.2:n.1623C>T	-	1623	-	-	-	-	rs12355108	-	1	-	EntrezGene	HGNC:13831	-	-	-	-	-	RefSeq	-	C	C	-	-	-	-	-	0.0068	0.01536	0.002953	0.01035	0.009426	5.437e-05	0.03019	0.01909	0.02072	0.01343	-
rs12355108	10:120873909-120873909	T	non_coding_transcript_exon_variant	MODIFIER	WDR11	55717	Transcript	XR_001747137.2	misc_RNA	2020-11-27	-	XR_001747137.2:n.1623C>T	-	1623	-	-	-	-	rs12355108	-	1	-	EntrezGene	HGNC:13831	-	-	-	-	-	RefSeq	-	C	C	-	-	-	-	-	0.0068	0.01536	0.002953	0.01035	0.009426	5.437e-05	0.03019	0.01909	0.02072	0.01343	-
rs12355108	10:120873909-120873909	T	non_coding_transcript_exon_variant	MODIFIER	WDR11	55717	Transcript	XR_428707.3	misc_RNA	2020-11-28	-	XR_428707.3:n.1623C>T	-	1623	-	-	-	-	rs12355108	-	1	-	EntrezGene	HGNC:13831	-	-	-	-	-	RefSeq	-	C	C	-	-	-	-	-	0.0068	0.01536	0.002953	0.01035	0.009426	5.437e-05	0.03019	0.01909	0.02072	0.01343	-
rs61761620	10:120889971-120889971	C	missense_variant	MODERATE	WDR11	ENSG00000120008	Transcript	ENST00000263461.11	protein_coding	18/29	-	ENST00000263461.11:c.2305A>C	ENSP00000263461.5:p.Met769Leu	2364	2305	769	M/L	Atg/Ctg	rs61761620	-	1	-	HGNC	HGNC:13831	YES	1	CCDS7619.1	ENSP00000263461	-	Ensembl	-	A	A	-	tolerated(1)	benign(0)	Gene3D:2.130.10.10,PANTHER:PTHR14593,PANTHER:PTHR14593:SF5,SMART:SM00320,Superfamily:SSF50978	-	-	3.979e-06	0	0	0	0	0	0	0	3.269e-05	-
rs61761620	10:120889971-120889971	G	missense_variant	MODERATE	WDR11	ENSG00000120008	Transcript	ENST00000263461.11	protein_coding	18/29	-	ENST00000263461.11:c.2305A>G	ENSP00000263461.5:p.Met769Val	2364	2305	769	M/V	Atg/Gtg	rs61761620	-	1	-	HGNC	HGNC:13831	YES	1	CCDS7619.1	ENSP00000263461	-	Ensembl	-	A	A	-	deleterious(0.02)	benign(0.035)	Gene3D:2.130.10.10,PANTHER:PTHR14593,PANTHER:PTHR14593:SF5,SMART:SM00320,Superfamily:SSF50978	-	0.0008	0.000565	6.155e-05	0.0002024	0	0	0	0.001144	0.0004896	3.269e-05	-
rs61761620	10:120889971-120889971	C	non_coding_transcript_exon_variant	MODIFIER	WDR11	ENSG00000120008	Transcript	ENST00000478567.5	processed_transcript	2020-04-08	-	ENST00000478567.5:n.403A>C	-	403	-	-	-	-	rs61761620	-	1	-	HGNC	HGNC:13831	-	5	-	-	-	Ensembl	-	A	A	-	-	-	-	-	-	3.979e-06	0	0	0	0	0	0	0	3.269e-05	-
rs61761620	10:120889971-120889971	G	non_coding_transcript_exon_variant	MODIFIER	WDR11	ENSG00000120008	Transcript	ENST00000478567.5	processed_transcript	2020-04-08	-	ENST00000478567.5:n.403A>G	-	403	-	-	-	-	rs61761620	-	1	-	HGNC	HGNC:13831	-	5	-	-	-	Ensembl	-	A	A	-	-	-	-	-	0.0008	0.000565	6.155e-05	0.0002024	0	0	0	0.001144	0.0004896	3.269e-05	-
rs61761620	10:120889971-120889971	C	3_prime_UTR_variant,NMD_transcript_variant	MODIFIER	WDR11	ENSG00000120008	Transcript	ENST00000497136.6	nonsense_mediated_decay	16/26	-	ENST00000497136.6:c.*824A>C	-	2023	-	-	-	-	rs61761620	-	1	-	HGNC	HGNC:13831	-	1	-	ENSP00000474595	-	Ensembl	-	A	A	-	-	-	-	-	-	3.979e-06	0	0	0	0	0	0	0	3.269e-05	-
rs61761620	10:120889971-120889971	G	3_prime_UTR_variant,NMD_transcript_variant	MODIFIER	WDR11	ENSG00000120008	Transcript	ENST00000497136.6	nonsense_mediated_decay	16/26	-	ENST00000497136.6:c.*824A>G	-	2023	-	-	-	-	rs61761620	-	1	-	HGNC	HGNC:13831	-	1	-	ENSP00000474595	-	Ensembl	-	A	A	-	-	-	-	-	0.0008	0.000565	6.155e-05	0.0002024	0	0	0	0.001144	0.0004896	3.269e-05	-
rs61761620	10:120889971-120889971	C	non_coding_transcript_exon_variant	MODIFIER	WDR11	ENSG00000120008	Transcript	ENST00000604509.5	processed_transcript	2020-06-16	-	ENST00000604509.5:n.2910A>C	-	2910	-	-	-	-	rs61761620	-	1	-	HGNC	HGNC:13831	-	2	-	-	-	Ensembl	-	A	A	-	-	-	-	-	-	3.979e-06	0	0	0	0	0	0	0	3.269e-05	-
rs61761620	10:120889971-120889971	G	non_coding_transcript_exon_variant	MODIFIER	WDR11	ENSG00000120008	Transcript	ENST00000604509.5	processed_transcript	2020-06-16	-	ENST00000604509.5:n.2910A>G	-	2910	-	-	-	-	rs61761620	-	1	-	HGNC	HGNC:13831	-	2	-	-	-	Ensembl	-	A	A	-	-	-	-	-	0.0008	0.000565	6.155e-05	0.0002024	0	0	0	0.001144	0.0004896	3.269e-05	-
rs61761620	10:120889971-120889971	C	downstream_gene_variant	MODIFIER	WDR11	ENSG00000120008	Transcript	ENST00000605376.5	processed_transcript	-	-	-	-	-	-	-	-	-	rs61761620	3	1	-	HGNC	HGNC:13831	-	4	-	-	-	Ensembl	-	A	A	-	-	-	-	-	-	3.979e-06	0	0	0	0	0	0	0	3.269e-05	-
rs61761620	10:120889971-120889971	G	downstream_gene_variant	MODIFIER	WDR11	ENSG00000120008	Transcript	ENST00000605376.5	processed_transcript	-	-	-	-	-	-	-	-	-	rs61761620	3	1	-	HGNC	HGNC:13831	-	4	-	-	-	Ensembl	-	A	A	-	-	-	-	-	0.0008	0.000565	6.155e-05	0.0002024	0	0	0	0.001144	0.0004896	3.269e-05	-
rs61761620	10:120889971-120889971	C	3_prime_UTR_variant,NMD_transcript_variant	MODIFIER	WDR11	ENSG00000120008	Transcript	ENST00000605543.5	nonsense_mediated_decay	2020-11-22	-	ENST00000605543.5:c.*824A>C	-	1171	-	-	-	-	rs61761620	-	1	-	HGNC	HGNC:13831	-	2	-	ENSP00000475076	-	Ensembl	-	A	A	-	-	-	-	-	-	3.979e-06	0	0	0	0	0	0	0	3.269e-05	-
rs61761620	10:120889971-120889971	G	3_prime_UTR_variant,NMD_transcript_variant	MODIFIER	WDR11	ENSG00000120008	Transcript	ENST00000605543.5	nonsense_mediated_decay	2020-11-22	-	ENST00000605543.5:c.*824A>G	-	1171	-	-	-	-	rs61761620	-	1	-	HGNC	HGNC:13831	-	2	-	ENSP00000475076	-	Ensembl	-	A	A	-	-	-	-	-	0.0008	0.000565	6.155e-05	0.0002024	0	0	0	0.001144	0.0004896	3.269e-05	-
rs61761620	10:120889971-120889971	C	missense_variant	MODERATE	WDR11	55717	Transcript	NM_018117.12	protein_coding	18/29	-	NM_018117.12:c.2305A>C	NP_060587.8:p.Met769Leu	2364	2305	769	M/L	Atg/Ctg	rs61761620	-	1	-	EntrezGene	HGNC:13831	YES	-	-	NP_060587.8	-	RefSeq	-	A	A	-	tolerated(1)	benign(0)	-	-	-	3.979e-06	0	0	0	0	0	0	0	3.269e-05	-
rs61761620	10:120889971-120889971	G	missense_variant	MODERATE	WDR11	55717	Transcript	NM_018117.12	protein_coding	18/29	-	NM_018117.12:c.2305A>G	NP_060587.8:p.Met769Val	2364	2305	769	M/V	Atg/Gtg	rs61761620	-	1	-	EntrezGene	HGNC:13831	YES	-	-	NP_060587.8	-	RefSeq	-	A	A	-	deleterious(0.02)	benign(0.035)	-	-	0.0008	0.000565	6.155e-05	0.0002024	0	0	0	0.001144	0.0004896	3.269e-05	-
rs61761620	10:120889971-120889971	C	missense_variant	MODERATE	WDR11	55717	Transcript	XM_005269963.2	protein_coding	18/29	-	XM_005269963.2:c.1528A>C	XP_005270020.1:p.Met510Leu	2400	1528	510	M/L	Atg/Ctg	rs61761620	-	1	-	EntrezGene	HGNC:13831	-	-	-	XP_005270020.1	-	RefSeq	-	A	A	-	-	-	-	-	-	3.979e-06	0	0	0	0	0	0	0	3.269e-05	-
rs61761620	10:120889971-120889971	G	missense_variant	MODERATE	WDR11	55717	Transcript	XM_005269963.2	protein_coding	18/29	-	XM_005269963.2:c.1528A>G	XP_005270020.1:p.Met510Val	2400	1528	510	M/V	Atg/Gtg	rs61761620	-	1	-	EntrezGene	HGNC:13831	-	-	-	XP_005270020.1	-	RefSeq	-	A	A	-	-	-	-	-	0.0008	0.000565	6.155e-05	0.0002024	0	0	0	0.001144	0.0004896	3.269e-05	-
rs61761620	10:120889971-120889971	C	missense_variant	MODERATE	WDR11	55717	Transcript	XM_017016397.1	protein_coding	17/28	-	XM_017016397.1:c.2131A>C	XP_016871886.1:p.Met711Leu	2239	2131	711	M/L	Atg/Ctg	rs61761620	-	1	-	EntrezGene	HGNC:13831	-	-	-	XP_016871886.1	-	RefSeq	-	A	A	-	-	-	-	-	-	3.979e-06	0	0	0	0	0	0	0	3.269e-05	-
rs61761620	10:120889971-120889971	G	missense_variant	MODERATE	WDR11	55717	Transcript	XM_017016397.1	protein_coding	17/28	-	XM_017016397.1:c.2131A>G	XP_016871886.1:p.Met711Val	2239	2131	711	M/V	Atg/Gtg	rs61761620	-	1	-	EntrezGene	HGNC:13831	-	-	-	XP_016871886.1	-	RefSeq	-	A	A	-	-	-	-	-	0.0008	0.000565	6.155e-05	0.0002024	0	0	0	0.001144	0.0004896	3.269e-05	-
rs61761620	10:120889971-120889971	C	missense_variant	MODERATE	WDR11	55717	Transcript	XM_017016398.1	protein_coding	17/28	-	XM_017016398.1:c.1528A>C	XP_016871887.1:p.Met510Leu	2169	1528	510	M/L	Atg/Ctg	rs61761620	-	1	-	EntrezGene	HGNC:13831	-	-	-	XP_016871887.1	-	RefSeq	-	A	A	-	-	-	-	-	-	3.979e-06	0	0	0	0	0	0	0	3.269e-05	-
rs61761620	10:120889971-120889971	G	missense_variant	MODERATE	WDR11	55717	Transcript	XM_017016398.1	protein_coding	17/28	-	XM_017016398.1:c.1528A>G	XP_016871887.1:p.Met510Val	2169	1528	510	M/V	Atg/Gtg	rs61761620	-	1	-	EntrezGene	HGNC:13831	-	-	-	XP_016871887.1	-	RefSeq	-	A	A	-	-	-	-	-	0.0008	0.000565	6.155e-05	0.0002024	0	0	0	0.001144	0.0004896	3.269e-05	-
rs61761620	10:120889971-120889971	C	missense_variant	MODERATE	WDR11	55717	Transcript	XM_017016399.1	protein_coding	17/28	-	XM_017016399.1:c.1018A>C	XP_016871888.1:p.Met340Leu	2113	1018	340	M/L	Atg/Ctg	rs61761620	-	1	-	EntrezGene	HGNC:13831	-	-	-	XP_016871888.1	-	RefSeq	-	A	A	-	-	-	-	-	-	3.979e-06	0	0	0	0	0	0	0	3.269e-05	-
rs61761620	10:120889971-120889971	G	missense_variant	MODERATE	WDR11	55717	Transcript	XM_017016399.1	protein_coding	17/28	-	XM_017016399.1:c.1018A>G	XP_016871888.1:p.Met340Val	2113	1018	340	M/V	Atg/Gtg	rs61761620	-	1	-	EntrezGene	HGNC:13831	-	-	-	XP_016871888.1	-	RefSeq	-	A	A	-	-	-	-	-	0.0008	0.000565	6.155e-05	0.0002024	0	0	0	0.001144	0.0004896	3.269e-05	-
rs61761620	10:120889971-120889971	C	missense_variant	MODERATE	WDR11	55717	Transcript	XM_017016400.2	protein_coding	18/19	-	XM_017016400.2:c.2305A>C	XP_016871889.1:p.Met769Leu	2386	2305	769	M/L	Atg/Ctg	rs61761620	-	1	-	EntrezGene	HGNC:13831	-	-	-	XP_016871889.1	-	RefSeq	-	A	A	-	-	-	-	-	-	3.979e-06	0	0	0	0	0	0	0	3.269e-05	-
rs61761620	10:120889971-120889971	G	missense_variant	MODERATE	WDR11	55717	Transcript	XM_017016400.2	protein_coding	18/19	-	XM_017016400.2:c.2305A>G	XP_016871889.1:p.Met769Val	2386	2305	769	M/V	Atg/Gtg	rs61761620	-	1	-	EntrezGene	HGNC:13831	-	-	-	XP_016871889.1	-	RefSeq	-	A	A	-	-	-	-	-	0.0008	0.000565	6.155e-05	0.0002024	0	0	0	0.001144	0.0004896	3.269e-05	-
rs61761620	10:120889971-120889971	C	missense_variant	MODERATE	WDR11	55717	Transcript	XM_024448075.1	protein_coding	14/25	-	XM_024448075.1:c.892A>C	XP_024303843.1:p.Met298Leu	1711	892	298	M/L	Atg/Ctg	rs61761620	-	1	-	EntrezGene	HGNC:13831	-	-	-	XP_024303843.1	-	RefSeq	-	A	A	-	-	-	-	-	-	3.979e-06	0	0	0	0	0	0	0	3.269e-05	-
rs61761620	10:120889971-120889971	G	missense_variant	MODERATE	WDR11	55717	Transcript	XM_024448075.1	protein_coding	14/25	-	XM_024448075.1:c.892A>G	XP_024303843.1:p.Met298Val	1711	892	298	M/V	Atg/Gtg	rs61761620	-	1	-	EntrezGene	HGNC:13831	-	-	-	XP_024303843.1	-	RefSeq	-	A	A	-	-	-	-	-	0.0008	0.000565	6.155e-05	0.0002024	0	0	0	0.001144	0.0004896	3.269e-05	-
rs61761620	10:120889971-120889971	C	non_coding_transcript_exon_variant	MODIFIER	WDR11	55717	Transcript	XR_001747136.2	misc_RNA	18/28	-	XR_001747136.2:n.2386A>C	-	2386	-	-	-	-	rs61761620	-	1	-	EntrezGene	HGNC:13831	-	-	-	-	-	RefSeq	-	A	A	-	-	-	-	-	-	3.979e-06	0	0	0	0	0	0	0	3.269e-05	-
rs61761620	10:120889971-120889971	G	non_coding_transcript_exon_variant	MODIFIER	WDR11	55717	Transcript	XR_001747136.2	misc_RNA	18/28	-	XR_001747136.2:n.2386A>G	-	2386	-	-	-	-	rs61761620	-	1	-	EntrezGene	HGNC:13831	-	-	-	-	-	RefSeq	-	A	A	-	-	-	-	-	0.0008	0.000565	6.155e-05	0.0002024	0	0	0	0.001144	0.0004896	3.269e-05	-
rs61761620	10:120889971-120889971	C	non_coding_transcript_exon_variant	MODIFIER	WDR11	55717	Transcript	XR_001747137.2	misc_RNA	18/27	-	XR_001747137.2:n.2386A>C	-	2386	-	-	-	-	rs61761620	-	1	-	EntrezGene	HGNC:13831	-	-	-	-	-	RefSeq	-	A	A	-	-	-	-	-	-	3.979e-06	0	0	0	0	0	0	0	3.269e-05	-
rs61761620	10:120889971-120889971	G	non_coding_transcript_exon_variant	MODIFIER	WDR11	55717	Transcript	XR_001747137.2	misc_RNA	18/27	-	XR_001747137.2:n.2386A>G	-	2386	-	-	-	-	rs61761620	-	1	-	EntrezGene	HGNC:13831	-	-	-	-	-	RefSeq	-	A	A	-	-	-	-	-	0.0008	0.000565	6.155e-05	0.0002024	0	0	0	0.001144	0.0004896	3.269e-05	-
rs61761620	10:120889971-120889971	C	non_coding_transcript_exon_variant	MODIFIER	WDR11	55717	Transcript	XR_428707.3	misc_RNA	18/28	-	XR_428707.3:n.2386A>C	-	2386	-	-	-	-	rs61761620	-	1	-	EntrezGene	HGNC:13831	-	-	-	-	-	RefSeq	-	A	A	-	-	-	-	-	-	3.979e-06	0	0	0	0	0	0	0	3.269e-05	-
rs61761620	10:120889971-120889971	G	non_coding_transcript_exon_variant	MODIFIER	WDR11	55717	Transcript	XR_428707.3	misc_RNA	18/28	-	XR_428707.3:n.2386A>G	-	2386	-	-	-	-	rs61761620	-	1	-	EntrezGene	HGNC:13831	-	-	-	-	-	RefSeq	-	A	A	-	-	-	-	-	0.0008	0.000565	6.155e-05	0.0002024	0	0	0	0.001144	0.0004896	3.269e-05	-
rs142743327	14:56801966-56801966	A	synonymous_variant	LOW	OTX2	ENSG00000165588	Transcript	ENST00000339475.10	protein_coding	2020-05-05	-	ENST00000339475.10:c.639C>T	ENSP00000343819.5:p.Pro213%3D	895	639	213	P	ccC/ccT	rs142743327	-	-1	-	HGNC	HGNC:8522	-	1	CCDS41960.1	ENSP00000343819	-	Ensembl	-	G	G	-	-	-	Pfam:PF03529,PANTHER:PTHR45793,PANTHER:PTHR45793:SF2	-	-	0.0003022	0	0.0001735	0	0.0003262	0.0001386	0.0005187	0	6.533e-05	-
rs142743327	14:56801966-56801966	A	synonymous_variant	LOW	OTX2	ENSG00000165588	Transcript	ENST00000408990.8	protein_coding	2020-03-03	-	ENST00000408990.8:c.639C>T	ENSP00000386185.3:p.Pro213%3D	850	639	213	P	ccC/ccT	rs142743327	-	-1	-	HGNC	HGNC:8522	-	1	CCDS41960.1	ENSP00000386185	-	Ensembl	-	G	G	-	-	-	Pfam:PF03529,PANTHER:PTHR45793,PANTHER:PTHR45793:SF2	-	-	0.0003022	0	0.0001735	0	0.0003262	0.0001386	0.0005187	0	6.533e-05	-
rs142743327	14:56801966-56801966	A	downstream_gene_variant	MODIFIER	OTX2	ENSG00000165588	Transcript	ENST00000554559.5	protein_coding	-	-	-	-	-	-	-	-	-	rs142743327	59	-1	-	HGNC	HGNC:8522	-	5	-	ENSP00000450468	-	Ensembl	-	G	G	-	-	-	-	-	-	0.0003022	0	0.0001735	0	0.0003262	0.0001386	0.0005187	0	6.533e-05	-
rs142743327	14:56801966-56801966	A	3_prime_UTR_variant	MODIFIER	OTX2	ENSG00000165588	Transcript	ENST00000554788.5	protein_coding	2020-02-02	-	ENST00000554788.5:c.*379C>T	-	679	-	-	-	-	rs142743327	-	-1	-	HGNC	HGNC:8522	-	1	-	ENSP00000474486	-	Ensembl	-	G	G	-	-	-	-	-	-	0.0003022	0	0.0001735	0	0.0003262	0.0001386	0.0005187	0	6.533e-05	-
rs142743327	14:56801966-56801966	A	synonymous_variant	LOW	OTX2	ENSG00000165588	Transcript	ENST00000554845.1	protein_coding	2020-03-03	-	ENST00000554845.1:c.663C>T	ENSP00000451357.1:p.Pro221%3D	855	663	221	P	ccC/ccT	rs142743327	-	-1	cds_end_NF	HGNC	HGNC:8522	-	1	-	ENSP00000451357	-	Ensembl	-	G	G	-	-	-	Pfam:PF03529,PANTHER:PTHR45793,PANTHER:PTHR45793:SF2	-	-	0.0003022	0	0.0001735	0	0.0003262	0.0001386	0.0005187	0	6.533e-05	-
rs142743327	14:56801966-56801966	A	synonymous_variant	LOW	OTX2	ENSG00000165588	Transcript	ENST00000555006.5	protein_coding	2020-04-04	-	ENST00000555006.5:c.639C>T	ENSP00000452336.1:p.Pro213%3D	1048	639	213	P	ccC/ccT	rs142743327	-	-1	-	HGNC	HGNC:8522	-	1	CCDS41960.1	ENSP00000452336	-	Ensembl	-	G	G	-	-	-	Pfam:PF03529,PANTHER:PTHR45793,PANTHER:PTHR45793:SF2	-	-	0.0003022	0	0.0001735	0	0.0003262	0.0001386	0.0005187	0	6.533e-05	-
rs142743327	14:56801966-56801966	A	downstream_gene_variant	MODIFIER	OTX2	ENSG00000165588	Transcript	ENST00000555804.1	protein_coding	-	-	-	-	-	-	-	-	-	rs142743327	149	-1	cds_end_NF	HGNC	HGNC:8522	-	4	-	ENSP00000451272	-	Ensembl	-	G	G	-	-	-	-	-	-	0.0003022	0	0.0001735	0	0.0003262	0.0001386	0.0005187	0	6.533e-05	-
rs142743327	14:56801966-56801966	A	intron_variant	MODIFIER	OTX2	ENSG00000165588	Transcript	ENST00000672125.1	protein_coding	-	2020-04-04	ENST00000672125.1:c.361-85C>T	-	-	-	-	-	-	rs142743327	-	-1	-	HGNC	HGNC:8522	-	-	-	ENSP00000500744	-	Ensembl	-	G	G	-	-	-	-	-	-	0.0003022	0	0.0001735	0	0.0003262	0.0001386	0.0005187	0	6.533e-05	-
rs142743327	14:56801966-56801966	A	synonymous_variant	LOW	OTX2	ENSG00000165588	Transcript	ENST00000672264.2	protein_coding	2020-05-05	-	ENST00000672264.2:c.663C>T	ENSP00000500115.1:p.Pro221%3D	950	663	221	P	ccC/ccT	rs142743327	-	-1	-	HGNC	HGNC:8522	YES	-	CCDS9728.1	ENSP00000500115	-	Ensembl	-	G	G	-	-	-	Pfam:PF03529,PANTHER:PTHR45793,PANTHER:PTHR45793:SF2	-	-	0.0003022	0	0.0001735	0	0.0003262	0.0001386	0.0005187	0	6.533e-05	-
rs142743327	14:56801966-56801966	A	synonymous_variant	LOW	OTX2	ENSG00000165588	Transcript	ENST00000673035.1	protein_coding	2020-05-05	-	ENST00000673035.1:c.639C>T	ENSP00000500061.1:p.Pro213%3D	929	639	213	P	ccC/ccT	rs142743327	-	-1	-	HGNC	HGNC:8522	-	-	CCDS41960.1	ENSP00000500061	-	Ensembl	-	G	G	-	-	-	Pfam:PF03529,PANTHER:PTHR45793,PANTHER:PTHR45793:SF2	-	-	0.0003022	0	0.0001735	0	0.0003262	0.0001386	0.0005187	0	6.533e-05	-
rs142743327	14:56801966-56801966	A	synonymous_variant	LOW	OTX2	ENSG00000165588	Transcript	ENST00000673481.1	protein_coding	2020-04-04	-	ENST00000673481.1:c.663C>T	ENSP00000500595.1:p.Pro221%3D	1013	663	221	P	ccC/ccT	rs142743327	-	-1	-	HGNC	HGNC:8522	-	-	CCDS9728.1	ENSP00000500595	-	Ensembl	-	G	G	-	-	-	Pfam:PF03529,PANTHER:PTHR45793,PANTHER:PTHR45793:SF2	-	-	0.0003022	0	0.0001735	0	0.0003262	0.0001386	0.0005187	0	6.533e-05	-
rs142743327	14:56801966-56801966	A	synonymous_variant	LOW	OTX2	5015	Transcript	NM_001270523.2	protein_coding	2020-05-05	-	NM_001270523.2:c.639C>T	NP_001257452.1:p.Pro213%3D	926	639	213	P	ccC/ccT	rs142743327	-	-1	-	EntrezGene	HGNC:8522	-	-	-	NP_001257452.1	-	RefSeq	-	G	G	-	-	-	-	-	-	0.0003022	0	0.0001735	0	0.0003262	0.0001386	0.0005187	0	6.533e-05	-
rs142743327	14:56801966-56801966	A	synonymous_variant	LOW	OTX2	5015	Transcript	NM_001270524.2	protein_coding	2020-04-04	-	NM_001270524.2:c.639C>T	NP_001257453.1:p.Pro213%3D	1079	639	213	P	ccC/ccT	rs142743327	-	-1	-	EntrezGene	HGNC:8522	-	-	-	NP_001257453.1	-	RefSeq	-	G	G	-	-	-	-	-	-	0.0003022	0	0.0001735	0	0.0003262	0.0001386	0.0005187	0	6.533e-05	-
rs142743327	14:56801966-56801966	A	synonymous_variant	LOW	OTX2	5015	Transcript	NM_001270525.2	protein_coding	2020-03-03	-	NM_001270525.2:c.663C>T	NP_001257454.1:p.Pro221%3D	874	663	221	P	ccC/ccT	rs142743327	-	-1	-	EntrezGene	HGNC:8522	-	-	-	NP_001257454.1	-	RefSeq	-	G	G	-	-	-	-	-	-	0.0003022	0	0.0001735	0	0.0003262	0.0001386	0.0005187	0	6.533e-05	-
rs142743327	14:56801966-56801966	A	synonymous_variant	LOW	OTX2	5015	Transcript	NM_021728.4	protein_coding	2020-05-05	-	NM_021728.4:c.663C>T	NP_068374.1:p.Pro221%3D	950	663	221	P	ccC/ccT	rs142743327	-	-1	-	EntrezGene	HGNC:8522	-	-	-	NP_068374.1	-	RefSeq	-	G	G	-	-	-	-	-	-	0.0003022	0	0.0001735	0	0.0003262	0.0001386	0.0005187	0	6.533e-05	-
rs142743327	14:56801966-56801966	A	synonymous_variant	LOW	OTX2	5015	Transcript	NM_172337.3	protein_coding	2020-03-03	-	NM_172337.3:c.639C>T	NP_758840.1:p.Pro213%3D	850	639	213	P	ccC/ccT	rs142743327	-	-1	-	EntrezGene	HGNC:8522	-	-	-	NP_758840.1	-	RefSeq	-	G	G	-	-	-	-	-	-	0.0003022	0	0.0001735	0	0.0003262	0.0001386	0.0005187	0	6.533e-05	-
rs142743327	14:56801966-56801966	A	non_coding_transcript_exon_variant	MODIFIER	OTX2	5015	Transcript	NR_073034.2	misc_RNA	2020-04-04	-	NR_073034.2:n.774C>T	-	774	-	-	-	-	rs142743327	-	-1	-	EntrezGene	HGNC:8522	YES	-	-	-	-	RefSeq	-	G	G	-	-	-	-	-	-	0.0003022	0	0.0001735	0	0.0003262	0.0001386	0.0005187	0	6.533e-05	-
rs142743327	14:56801966-56801966	A	non_coding_transcript_exon_variant	MODIFIER	OTX2	5015	Transcript	NR_073036.2	misc_RNA	2020-02-02	-	NR_073036.2:n.698C>T	-	698	-	-	-	-	rs142743327	-	-1	-	EntrezGene	HGNC:8522	-	-	-	-	-	RefSeq	-	G	G	-	-	-	-	-	-	0.0003022	0	0.0001735	0	0.0003262	0.0001386	0.0005187	0	6.533e-05	-
rs918693	16:60713040-60713040	A	intergenic_variant	MODIFIER	-	-	-	-	-	-	-	-	-	-	-	-	-	-	rs918693	-	-	-	-	-	-	-	-	-	-	-	-	-	-	-	-	-	-	-	0.3744	-	-	-	-	-	-	-	-	-	-
rs918693	16:60713040-60713040	A	intergenic_variant	MODIFIER	-	-	-	-	-	-	-	-	-	-	-	-	-	-	rs918693	-	-	-	-	-	-	-	-	-	-	-	-	-	-	-	-	-	-	-	0.3744	-	-	-	-	-	-	-	-	-	-
rs918695	16:60713052-60713052	A	intergenic_variant	MODIFIER	-	-	-	-	-	-	-	-	-	-	-	-	-	-	rs918695	-	-	-	-	-	-	-	-	-	-	-	-	-	-	-	-	-	-	-	-	-	-	-	-	-	-	-	-	-	-
rs918695	16:60713052-60713052	T	intergenic_variant	MODIFIER	-	-	-	-	-	-	-	-	-	-	-	-	-	-	rs918695	-	-	-	-	-	-	-	-	-	-	-	-	-	-	-	-	-	-	-	-	-	-	-	-	-	-	-	-	-	-
rs918695	16:60713052-60713052	A	intergenic_variant	MODIFIER	-	-	-	-	-	-	-	-	-	-	-	-	-	-	rs918695	-	-	-	-	-	-	-	-	-	-	-	-	-	-	-	-	-	-	-	-	-	-	-	-	-	-	-	-	-	-
rs918695	16:60713052-60713052	T	intergenic_variant	MODIFIER	-	-	-	-	-	-	-	-	-	-	-	-	-	-	rs918695	-	-	-	-	-	-	-	-	-	-	-	-	-	-	-	-	-	-	-	-	-	-	-	-	-	-	-	-	-	-
rs12711538	2:120989830-120989830	A	3_prime_UTR_variant,NMD_transcript_variant	MODIFIER	GLI2	ENSG00000074047	Transcript	ENST00000341310.10	nonsense_mediated_decay	2020-10-10	-	ENST00000341310.10:c.*2964G>A	-	3354	-	-	-	-	rs12711538	-	1	-	HGNC	HGNC:4318	-	2	-	ENSP00000344473	-	Ensembl	-	G	G	-	-	-	-	-	0.5671	0.6448	0.5767	0.5797	0.6708	0.4636	0.6763	0.7274	0.6714	0.5249	benign
rs12711538	2:120989830-120989830	A	missense_variant	MODERATE	GLI2	ENSG00000074047	Transcript	ENST00000361492.8	protein_coding	13/13	-	ENST00000361492.8:c.3916G>A	ENSP00000354586.4:p.Asp1306Asn	3946	3916	1306	D/N	Gat/Aat	rs12711538	-	1	-	HGNC	HGNC:4318	-	1	CCDS33283.1	ENSP00000354586	-	Ensembl	-	G	G	-	tolerated_low_confidence(1)	benign(0)	PANTHER:PTHR45718,PANTHER:PTHR45718:SF6	-	0.5671	0.6448	0.5767	0.5797	0.6708	0.4636	0.6763	0.7274	0.6714	0.5249	benign
rs12711538	2:120989830-120989830	A	downstream_gene_variant	MODIFIER	GLI2	ENSG00000074047	Transcript	ENST00000435313.6	processed_transcript	-	-	-	-	-	-	-	-	-	rs12711538	3395	1	-	HGNC	HGNC:4318	-	5	-	-	-	Ensembl	-	G	G	-	-	-	-	-	0.5671	0.6448	0.5767	0.5797	0.6708	0.4636	0.6763	0.7274	0.6714	0.5249	benign
rs12711538	2:120989830-120989830	A	downstream_gene_variant	MODIFIER	GLI2	ENSG00000074047	Transcript	ENST00000437950.5	nonsense_mediated_decay	-	-	-	-	-	-	-	-	-	rs12711538	1345	1	-	HGNC	HGNC:4318	-	2	-	ENSP00000415773	-	Ensembl	-	G	G	-	-	-	-	-	0.5671	0.6448	0.5767	0.5797	0.6708	0.4636	0.6763	0.7274	0.6714	0.5249	benign
rs12711538	2:120989830-120989830	A	intron_variant,NMD_transcript_variant	MODIFIER	GLI2	ENSG00000074047	Transcript	ENST00000438299.5	nonsense_mediated_decay	-	2020-10-10	ENST00000438299.5:c.*2543+472G>A	-	-	-	-	-	-	rs12711538	-	1	-	HGNC	HGNC:4318	-	5	-	ENSP00000400593	-	Ensembl	-	G	G	-	-	-	-	-	0.5671	0.6448	0.5767	0.5797	0.6708	0.4636	0.6763	0.7274	0.6714	0.5249	benign
rs12711538	2:120989830-120989830	A	3_prime_UTR_variant,NMD_transcript_variant	MODIFIER	GLI2	ENSG00000074047	Transcript	ENST00000445186.5	nonsense_mediated_decay	2020-10-10	-	ENST00000445186.5:c.*3015G>A	-	3405	-	-	-	-	rs12711538	-	1	-	HGNC	HGNC:4318	-	5	-	ENSP00000397488	-	Ensembl	-	G	G	-	-	-	-	-	0.5671	0.6448	0.5767	0.5797	0.6708	0.4636	0.6763	0.7274	0.6714	0.5249	benign
rs12711538	2:120989830-120989830	A	missense_variant	MODERATE	GLI2	ENSG00000074047	Transcript	ENST00000452319.5	protein_coding	14/14	-	ENST00000452319.5:c.3916G>A	ENSP00000390436.1:p.Asp1306Asn	3976	3916	1306	D/N	Gat/Aat	rs12711538	-	1	-	HGNC	HGNC:4318	YES	5	CCDS33283.1	ENSP00000390436	-	Ensembl	-	G	G	-	tolerated_low_confidence(1)	benign(0)	PANTHER:PTHR45718,PANTHER:PTHR45718:SF6	-	0.5671	0.6448	0.5767	0.5797	0.6708	0.4636	0.6763	0.7274	0.6714	0.5249	benign
rs12711538	2:120989830-120989830	A	intron_variant,NMD_transcript_variant	MODIFIER	GLI2	ENSG00000074047	Transcript	ENST00000452692.5	nonsense_mediated_decay	-	2020-10-10	ENST00000452692.5:c.*2492+472G>A	-	-	-	-	-	-	rs12711538	-	1	-	HGNC	HGNC:4318	-	5	-	ENSP00000403715	-	Ensembl	-	G	G	-	-	-	-	-	0.5671	0.6448	0.5767	0.5797	0.6708	0.4636	0.6763	0.7274	0.6714	0.5249	benign
rs12711538	2:120989830-120989830	A	missense_variant	MODERATE	GLI2	2736	Transcript	NM_001371271.1	protein_coding	14/14	-	NM_001371271.1:c.3916G>A	NP_001358200.1:p.Asp1306Asn	4364	3916	1306	D/N	Gat/Aat	rs12711538	-	1	-	EntrezGene	HGNC:4318	YES	-	-	NP_001358200.1	-	RefSeq	-	G	G	-	tolerated_low_confidence(1)	benign(0)	-	-	0.5671	0.6448	0.5767	0.5797	0.6708	0.4636	0.6763	0.7274	0.6714	0.5249	benign
rs12711538	2:120989830-120989830	A	missense_variant	MODERATE	GLI2	2736	Transcript	NM_001374353.1	protein_coding	14/14	-	NM_001374353.1:c.3865G>A	NP_001361282.1:p.Asp1289Asn	4313	3865	1289	D/N	Gat/Aat	rs12711538	-	1	-	EntrezGene	HGNC:4318	-	-	-	NP_001361282.1	-	RefSeq	-	G	G	-	-	-	-	-	0.5671	0.6448	0.5767	0.5797	0.6708	0.4636	0.6763	0.7274	0.6714	0.5249	benign
rs12711538	2:120989830-120989830	A	missense_variant	MODERATE	GLI2	2736	Transcript	NM_001374354.1	protein_coding	13/13	-	NM_001374354.1:c.3490G>A	NP_001361283.1:p.Asp1164Asn	4207	3490	1164	D/N	Gat/Aat	rs12711538	-	1	-	EntrezGene	HGNC:4318	-	-	-	NP_001361283.1	-	RefSeq	-	G	G	-	-	-	-	-	0.5671	0.6448	0.5767	0.5797	0.6708	0.4636	0.6763	0.7274	0.6714	0.5249	benign
rs12711538	2:120989830-120989830	A	missense_variant	MODERATE	GLI2	2736	Transcript	NM_005270.5	protein_coding	14/14	-	NM_005270.5:c.3916G>A	NP_005261.2:p.Asp1306Asn	4104	3916	1306	D/N	Gat/Aat	rs12711538	-	1	-	EntrezGene	HGNC:4318	-	-	-	NP_005261.2	-	RefSeq	-	G	G	-	tolerated_low_confidence(1)	benign(0)	-	-	0.5671	0.6448	0.5767	0.5797	0.6708	0.4636	0.6763	0.7274	0.6714	0.5249	benign
rs12711538	2:120989830-120989830	A	missense_variant	MODERATE	GLI2	2736	Transcript	XM_011510969.2	protein_coding	13/13	-	XM_011510969.2:c.4168G>A	XP_011509271.2:p.Asp1390Asn	4578	4168	1390	D/N	Gat/Aat	rs12711538	-	1	-	EntrezGene	HGNC:4318	-	-	-	XP_011509271.2	-	RefSeq	-	G	G	-	-	-	-	-	0.5671	0.6448	0.5767	0.5797	0.6708	0.4636	0.6763	0.7274	0.6714	0.5249	benign
rs12711538	2:120989830-120989830	A	missense_variant	MODERATE	GLI2	2736	Transcript	XM_011510970.2	protein_coding	13/13	-	XM_011510970.2:c.3775G>A	XP_011509272.1:p.Asp1259Asn	5589	3775	1259	D/N	Gat/Aat	rs12711538	-	1	-	EntrezGene	HGNC:4318	-	-	-	XP_011509272.1	-	RefSeq	-	G	G	-	-	-	-	-	0.5671	0.6448	0.5767	0.5797	0.6708	0.4636	0.6763	0.7274	0.6714	0.5249	benign
rs12711538	2:120989830-120989830	A	missense_variant	MODERATE	GLI2	2736	Transcript	XM_011510971.2	protein_coding	13/13	-	XM_011510971.2:c.3721G>A	XP_011509273.1:p.Asp1241Asn	4839	3721	1241	D/N	Gat/Aat	rs12711538	-	1	-	EntrezGene	HGNC:4318	-	-	-	XP_011509273.1	-	RefSeq	-	G	G	-	-	-	-	-	0.5671	0.6448	0.5767	0.5797	0.6708	0.4636	0.6763	0.7274	0.6714	0.5249	benign
rs12711538	2:120989830-120989830	A	missense_variant	MODERATE	GLI2	2736	Transcript	XM_011510972.2	protein_coding	13/13	-	XM_011510972.2:c.3817G>A	XP_011509274.2:p.Asp1273Asn	3976	3817	1273	D/N	Gat/Aat	rs12711538	-	1	-	EntrezGene	HGNC:4318	-	-	-	XP_011509274.2	-	RefSeq	-	G	G	-	-	-	-	-	0.5671	0.6448	0.5767	0.5797	0.6708	0.4636	0.6763	0.7274	0.6714	0.5249	benign
rs12711538	2:120989830-120989830	A	missense_variant	MODERATE	GLI2	2736	Transcript	XM_011510973.2	protein_coding	2020-12-12	-	XM_011510973.2:c.3541G>A	XP_011509275.1:p.Asp1181Asn	3727	3541	1181	D/N	Gat/Aat	rs12711538	-	1	-	EntrezGene	HGNC:4318	-	-	-	XP_011509275.1	-	RefSeq	-	G	G	-	-	-	-	-	0.5671	0.6448	0.5767	0.5797	0.6708	0.4636	0.6763	0.7274	0.6714	0.5249	benign
rs12711538	2:120989830-120989830	A	missense_variant	MODERATE	GLI2	2736	Transcript	XM_017003818.1	protein_coding	13/13	-	XM_017003818.1:c.4117G>A	XP_016859307.1:p.Asp1373Asn	4527	4117	1373	D/N	Gat/Aat	rs12711538	-	1	-	EntrezGene	HGNC:4318	-	-	-	XP_016859307.1	-	RefSeq	-	G	G	-	-	-	-	-	0.5671	0.6448	0.5767	0.5797	0.6708	0.4636	0.6763	0.7274	0.6714	0.5249	benign
rs78861628	20:5302393-5302393	A	missense_variant	MODERATE	PROKR2	ENSG00000101292	Transcript	ENST00000217270.3	protein_coding	2020-02-02	-	ENST00000217270.3:c.802C>T	ENSP00000217270.3:p.Arg268Cys	802	802	268	R/C	Cgc/Tgc	rs78861628,CM065405,COSV54085556,COSV54089759	-	-1	-	HGNC	HGNC:15836	YES	1	CCDS13089.1	ENSP00000217270	-	Ensembl	-	G	G	-	deleterious(0.04)	probably_damaging(0.956)	Gene3D:1.20.1070.10,Pfam:PF00001,PROSITE_profiles:PS50262,PANTHER:PTHR24241,PANTHER:PTHR24241:SF125,Superfamily:SSF81321,CDD:cd15204	-	0.0126	0.003911	0.04625	0.003036	0.004267	0	0.0001387	0.0004487	0.003911	0.000196	benign,likely_benign
rs78861628	20:5302393-5302393	A	missense_variant	MODERATE	PROKR2	128674	Transcript	NM_144773.3	protein_coding	2020-03-03	-	NM_144773.3:c.802C>T	NP_658986.1:p.Arg268Cys	1049	802	268	R/C	Cgc/Tgc	rs78861628,CM065405,COSV54085556,COSV54089759	-	-1	-	EntrezGene	HGNC:15836	-	-	-	NP_658986.1	-	RefSeq	-	G	G	-	deleterious(0.04)	probably_damaging(0.956)	-	-	0.0126	0.003911	0.04625	0.003036	0.004267	0	0.0001387	0.0004487	0.003911	0.000196	benign,likely_benign
rs78861628	20:5302393-5302393	A	missense_variant	MODERATE	PROKR2	128674	Transcript	XM_017027646.1	protein_coding	2020-03-04	-	XM_017027646.1:c.802C>T	XP_016883135.1:p.Arg268Cys	1049	802	268	R/C	Cgc/Tgc	rs78861628,CM065405,COSV54085556,COSV54089759	-	-1	-	EntrezGene	HGNC:15836	YES	-	-	XP_016883135.1	-	RefSeq	-	G	G	-	deleterious(0.04)	probably_damaging(0.956)	-	-	0.0126	0.003911	0.04625	0.003036	0.004267	0	0.0001387	0.0004487	0.003911	0.000196	benign,likely_benign
rs74315418	20:5314116-5314116	A	upstream_gene_variant	MODIFIER	AL121757.2	ENSG00000266908	Transcript	ENST00000668553.1	lncRNA	-	-	-	-	-	-	-	-	-	rs74315418,CM065401,CM100860	4152	1	-	Clone_based_ensembl_gene	-	YES	-	-	-	-	Ensembl	-	C	C	-	-	-	-	-	0.0006	0.0003261	6.152e-05	0.0004336	0	0	4.619e-05	0.0005098	0.00114	0	likely_benign
rs74315418	20:5314116-5314116	T	upstream_gene_variant	MODIFIER	AL121757.2	ENSG00000266908	Transcript	ENST00000668553.1	lncRNA	-	-	-	-	-	-	-	-	-	rs74315418,CM065401,CM100860	4152	1	-	Clone_based_ensembl_gene	-	YES	-	-	-	-	Ensembl	-	C	C	-	-	-	-	-	-	0.0007118	0.0002461	0.0002891	0	0.0001087	0.0005543	0.001195	0.0008143	0.0003266	conflicting_interpretations_of_pathogenicity,uncertain_significance
rs74315418	20:5314116-5314116	A	missense_variant	MODERATE	PROKR2	ENSG00000101292	Transcript	ENST00000217270.3	protein_coding	2020-01-02	-	ENST00000217270.3:c.254G>T	ENSP00000217270.3:p.Arg85Leu	254	254	85	R/L	cGc/cTc	rs74315418,CM065401,CM100860	-	-1	-	HGNC	HGNC:15836	YES	1	CCDS13089.1	ENSP00000217270	-	Ensembl	-	C	C	-	deleterious(0)	probably_damaging(1)	Gene3D:1.20.1070.10,Pfam:PF00001,Prints:PR01012,PROSITE_profiles:PS50262,PANTHER:PTHR24241,PANTHER:PTHR24241:SF125,Superfamily:SSF81321,CDD:cd15204,Low_complexity_(Seg):seg	-	0.0006	0.0003261	6.152e-05	0.0004336	0	0	4.619e-05	0.0005098	0.00114	0	likely_benign
rs74315418	20:5314116-5314116	T	missense_variant	MODERATE	PROKR2	ENSG00000101292	Transcript	ENST00000217270.3	protein_coding	2020-01-02	-	ENST00000217270.3:c.254G>A	ENSP00000217270.3:p.Arg85His	254	254	85	R/H	cGc/cAc	rs74315418,CM065401,CM100860	-	-1	-	HGNC	HGNC:15836	YES	1	CCDS13089.1	ENSP00000217270	-	Ensembl	-	C	C	-	deleterious(0.03)	probably_damaging(1)	Gene3D:1.20.1070.10,Pfam:PF00001,Prints:PR01012,PROSITE_profiles:PS50262,PANTHER:PTHR24241,PANTHER:PTHR24241:SF125,Superfamily:SSF81321,CDD:cd15204,Low_complexity_(Seg):seg	-	-	0.0007118	0.0002461	0.0002891	0	0.0001087	0.0005543	0.001195	0.0008143	0.0003266	conflicting_interpretations_of_pathogenicity,uncertain_significance
rs74315418	20:5314116-5314116	A	missense_variant	MODERATE	PROKR2	128674	Transcript	NM_144773.3	protein_coding	2020-02-03	-	NM_144773.3:c.254G>T	NP_658986.1:p.Arg85Leu	501	254	85	R/L	cGc/cTc	rs74315418,CM065401,CM100860	-	-1	-	EntrezGene	HGNC:15836	-	-	-	NP_658986.1	-	RefSeq	-	C	C	-	deleterious(0)	probably_damaging(1)	-	-	0.0006	0.0003261	6.152e-05	0.0004336	0	0	4.619e-05	0.0005098	0.00114	0	likely_benign
rs74315418	20:5314116-5314116	T	missense_variant	MODERATE	PROKR2	128674	Transcript	NM_144773.3	protein_coding	2020-02-03	-	NM_144773.3:c.254G>A	NP_658986.1:p.Arg85His	501	254	85	R/H	cGc/cAc	rs74315418,CM065401,CM100860	-	-1	-	EntrezGene	HGNC:15836	-	-	-	NP_658986.1	-	RefSeq	-	C	C	-	deleterious(0.03)	probably_damaging(1)	-	-	-	0.0007118	0.0002461	0.0002891	0	0.0001087	0.0005543	0.001195	0.0008143	0.0003266	conflicting_interpretations_of_pathogenicity,uncertain_significance
rs74315418	20:5314116-5314116	A	missense_variant	MODERATE	PROKR2	128674	Transcript	XM_017027646.1	protein_coding	2020-02-04	-	XM_017027646.1:c.254G>T	XP_016883135.1:p.Arg85Leu	501	254	85	R/L	cGc/cTc	rs74315418,CM065401,CM100860	-	-1	-	EntrezGene	HGNC:15836	YES	-	-	XP_016883135.1	-	RefSeq	-	C	C	-	deleterious(0)	probably_damaging(1)	-	-	0.0006	0.0003261	6.152e-05	0.0004336	0	0	4.619e-05	0.0005098	0.00114	0	likely_benign
rs74315418	20:5314116-5314116	T	missense_variant	MODERATE	PROKR2	128674	Transcript	XM_017027646.1	protein_coding	2020-02-04	-	XM_017027646.1:c.254G>A	XP_016883135.1:p.Arg85His	501	254	85	R/H	cGc/cAc	rs74315418,CM065401,CM100860	-	-1	-	EntrezGene	HGNC:15836	YES	-	-	XP_016883135.1	-	RefSeq	-	C	C	-	deleterious(0.03)	probably_damaging(1)	-	-	-	0.0007118	0.0002461	0.0002891	0	0.0001087	0.0005543	0.001195	0.0008143	0.0003266	conflicting_interpretations_of_pathogenicity,uncertain_significance
rs11481474	20:62038039-62038039	T	upstream_gene_variant	MODIFIER	AL137077.1	ENSG00000235018	Transcript	ENST00000442115.1	processed_pseudogene	-	-	-	-	-	-	-	-	-	rs7509095,COSV53340284	83	-1	-	Clone_based_ensembl_gene	-	YES	-	-	-	-	Ensembl	-	G	G	-	-	-	-	-	-	-	-	-	-	-	-	-	-	-	-
rs11481474	20:62038039-62038039	T	intron_variant	MODIFIER	TAF4	ENSG00000130699	Transcript	ENST00000252996.8	protein_coding	-	2020-01-14	ENST00000252996.8:c.1361-23332C>A	-	-	-	-	-	-	rs7509095,COSV53340284	-	-1	-	HGNC	HGNC:11537	YES	1	CCDS33500.1	ENSP00000252996	-	Ensembl	-	G	G	-	-	-	-	-	-	-	-	-	-	-	-	-	-	-	-
rs11481474	20:62038039-62038039	T	intron_variant,non_coding_transcript_variant	MODIFIER	TAF4	ENSG00000130699	Transcript	ENST00000608887.1	processed_transcript	-	2020-01-02	ENST00000608887.1:n.63-23332C>A	-	-	-	-	-	-	rs7509095,COSV53340284	-	-1	-	HGNC	HGNC:11537	-	4	-	-	-	Ensembl	-	G	G	-	-	-	-	-	-	-	-	-	-	-	-	-	-	-	-
rs11481474	20:62038039-62038039	T	intron_variant	MODIFIER	TAF4	6874	Transcript	NM_003185.3	protein_coding	-	2020-01-14	NM_003185.3:c.1361-23332C>A	-	-	-	-	-	-	rs7509095,COSV53340284	-	-1	-	EntrezGene	HGNC:11537	YES	-	-	NP_003176.2	-	RefSeq	-	G	G	OK	-	-	-	-	-	-	-	-	-	-	-	-	-	-	-
rs104893837	4:67740682-67740682	T	missense_variant	MODERATE	GNRHR	ENSG00000109163	Transcript	ENST00000226413.5	protein_coding	2020-03-03	-	ENST00000226413.5:c.785G>A	ENSP00000226413.5:p.Arg262Gln	838	785	262	R/Q	cGg/cAg	rs104893837,CM970687	-	-1	-	HGNC	HGNC:4421	YES	1	CCDS3517.1	ENSP00000226413	-	Ensembl	-	C	C	-	deleterious(0)	probably_damaging(0.998)	Gene3D:1.20.1070.10,Pfam:PF00001,Prints:PR00529,PROSITE_profiles:PS50262,PANTHER:PTHR24241,PANTHER:PTHR24241:SF22,Superfamily:SSF81321,CDD:cd15383	-	0.0006	0.001786	0.000123	0.0002313	9.934e-05	0	0.005314	0.002147	0.002124	0.002156	pathogenic
rs104893837	4:67740682-67740682	T	synonymous_variant	LOW	GNRHR	ENSG00000109163	Transcript	ENST00000420975.2	protein_coding	2020-03-03	-	ENST00000420975.2:c.657G>A	ENSP00000397561.2:p.Thr219%3D	657	657	219	T	acG/acA	rs104893837,CM970687	-	-1	-	HGNC	HGNC:4421	-	1	CCDS47064.1	ENSP00000397561	-	Ensembl	-	C	C	-	-	-	PROSITE_profiles:PS50262	-	0.0006	0.001786	0.000123	0.0002313	9.934e-05	0	0.005314	0.002147	0.002124	0.002156	pathogenic
rs104893837	4:67740682-67740682	T	intron_variant,non_coding_transcript_variant	MODIFIER	UBA6-AS1	ENSG00000248049	Transcript	ENST00000500538.7	lncRNA	-	2020-05-07	ENST00000500538.7:n.1920+8337C>T	-	-	-	-	-	-	rs104893837,CM970687	-	1	-	HGNC	HGNC:49083	-	1	-	-	-	Ensembl	-	C	C	-	-	-	-	-	0.0006	0.001786	0.000123	0.0002313	9.934e-05	0	0.005314	0.002147	0.002124	0.002156	pathogenic
rs104893837	4:67740682-67740682	T	intron_variant,non_coding_transcript_variant	MODIFIER	UBA6-AS1	ENSG00000248049	Transcript	ENST00000502758.1	lncRNA	-	2020-01-05	ENST00000502758.1:n.202+8337C>T	-	-	-	-	-	-	rs104893837,CM970687	-	1	-	HGNC	HGNC:49083	-	4	-	-	-	Ensembl	-	C	C	-	-	-	-	-	0.0006	0.001786	0.000123	0.0002313	9.934e-05	0	0.005314	0.002147	0.002124	0.002156	pathogenic
rs104893837	4:67740682-67740682	T	intron_variant,non_coding_transcript_variant	MODIFIER	UBA6-AS1	ENSG00000248049	Transcript	ENST00000656992.1	lncRNA	-	2020-04-04	ENST00000656992.1:n.1297-5145C>T	-	-	-	-	-	-	rs104893837,CM970687	-	1	-	HGNC	HGNC:49083	-	-	-	-	-	Ensembl	-	C	C	-	-	-	-	-	0.0006	0.001786	0.000123	0.0002313	9.934e-05	0	0.005314	0.002147	0.002124	0.002156	pathogenic
rs104893837	4:67740682-67740682	T	intron_variant,non_coding_transcript_variant	MODIFIER	UBA6-AS1	ENSG00000248049	Transcript	ENST00000660972.1	lncRNA	-	2020-04-06	ENST00000660972.1:n.1208+8337C>T	-	-	-	-	-	-	rs104893837,CM970687	-	1	-	HGNC	HGNC:49083	-	-	-	-	-	Ensembl	-	C	C	-	-	-	-	-	0.0006	0.001786	0.000123	0.0002313	9.934e-05	0	0.005314	0.002147	0.002124	0.002156	pathogenic
rs104893837	4:67740682-67740682	T	intron_variant,non_coding_transcript_variant	MODIFIER	UBA6-AS1	ENSG00000248049	Transcript	ENST00000663060.1	lncRNA	-	2020-04-06	ENST00000663060.1:n.1208+8337C>T	-	-	-	-	-	-	rs104893837,CM970687	-	1	-	HGNC	HGNC:49083	-	-	-	-	-	Ensembl	-	C	C	-	-	-	-	-	0.0006	0.001786	0.000123	0.0002313	9.934e-05	0	0.005314	0.002147	0.002124	0.002156	pathogenic
rs104893837	4:67740682-67740682	T	missense_variant	MODERATE	GNRHR	2798	Transcript	NM_000406.3	protein_coding	2020-03-03	-	NM_000406.3:c.785G>A	NP_000397.1:p.Arg262Gln	838	785	262	R/Q	cGg/cAg	rs104893837,CM970687	-	-1	-	EntrezGene	HGNC:4421	YES	-	-	NP_000397.1	-	RefSeq	-	C	C	-	deleterious(0)	probably_damaging(0.998)	-	-	0.0006	0.001786	0.000123	0.0002313	9.934e-05	0	0.005314	0.002147	0.002124	0.002156	pathogenic
rs104893837	4:67740682-67740682	T	intron_variant,non_coding_transcript_variant	MODIFIER	UBA6-AS1	ENSG00000248049	Transcript	ENST00000667140.1	lncRNA	-	2020-04-09	ENST00000667140.1:n.1266+8337C>T	-	-	-	-	-	-	rs104893837,CM970687	-	1	-	HGNC	HGNC:49083	-	-	-	-	-	Ensembl	-	C	C	-	-	-	-	-	0.0006	0.001786	0.000123	0.0002313	9.934e-05	0	0.005314	0.002147	0.002124	0.002156	pathogenic
rs104893837	4:67740682-67740682	T	intron_variant,non_coding_transcript_variant	MODIFIER	UBA6-AS1	ENSG00000248049	Transcript	ENST00000665294.1	lncRNA	-	2020-01-01	ENST00000665294.1:n.202-5145C>T	-	-	-	-	-	-	rs104893837,CM970687	-	1	-	HGNC	HGNC:49083	YES	-	-	-	-	Ensembl	-	C	C	-	-	-	-	-	0.0006	0.001786	0.000123	0.0002313	9.934e-05	0	0.005314	0.002147	0.002124	0.002156	pathogenic
rs104893837	4:67740682-67740682	T	synonymous_variant	LOW	GNRHR	2798	Transcript	NM_001012763.2	protein_coding	2020-03-03	-	NM_001012763.2:c.657G>A	NP_001012781.1:p.Thr219%3D	710	657	219	T	acG/acA	rs104893837,CM970687	-	-1	-	EntrezGene	HGNC:4421	-	-	-	NP_001012781.1	-	RefSeq	-	C	C	-	-	-	-	-	0.0006	0.001786	0.000123	0.0002313	9.934e-05	0	0.005314	0.002147	0.002124	0.002156	pathogenic
rs144900788	4:67753900-67753900	A	missense_variant	MODERATE	GNRHR	ENSG00000109163	Transcript	ENST00000226413.5	protein_coding	2020-01-03	-	ENST00000226413.5:c.436C>T	ENSP00000226413.5:p.Pro146Ser	489	436	146	P/S	Ccc/Tcc	rs144900788,CM056594	-	-1	-	HGNC	HGNC:4421	YES	1	CCDS3517.1	ENSP00000226413	-	Ensembl	-	G	G	-	deleterious(0)	probably_damaging(0.999)	Gene3D:1.20.1070.10,Pfam:PF00001,PROSITE_profiles:PS50262,PANTHER:PTHR24241,PANTHER:PTHR24241:SF22,Superfamily:SSF81321,CDD:cd15383	-	0.0006	0.001268	0.0001846	0.003855	0	0	0.0006943	0.001191	0.005241	0	uncertain_significance
rs144900788	4:67753900-67753900	T	missense_variant	MODERATE	GNRHR	ENSG00000109163	Transcript	ENST00000226413.5	protein_coding	2020-01-03	-	ENST00000226413.5:c.436C>A	ENSP00000226413.5:p.Pro146Thr	489	436	146	P/T	Ccc/Acc	rs144900788,CM056594	-	-1	-	HGNC	HGNC:4421	YES	1	CCDS3517.1	ENSP00000226413	-	Ensembl	-	G	G	-	deleterious(0)	probably_damaging(0.999)	Gene3D:1.20.1070.10,Pfam:PF00001,PROSITE_profiles:PS50262,PANTHER:PTHR24241,PANTHER:PTHR24241:SF22,Superfamily:SSF81321,CDD:cd15383	-	-	-	-	-	-	-	-	-	-	-	-
rs144900788	4:67753900-67753900	A	missense_variant	MODERATE	GNRHR	ENSG00000109163	Transcript	ENST00000420975.2	protein_coding	2020-01-03	-	ENST00000420975.2:c.436C>T	ENSP00000397561.2:p.Pro146Ser	436	436	146	P/S	Ccc/Tcc	rs144900788,CM056594	-	-1	-	HGNC	HGNC:4421	-	1	CCDS47064.1	ENSP00000397561	-	Ensembl	-	G	G	-	deleterious(0)	probably_damaging(0.999)	Gene3D:1.20.1070.10,Pfam:PF00001,PROSITE_profiles:PS50262,PANTHER:PTHR24241,PANTHER:PTHR24241:SF22,Superfamily:SSF81321,CDD:cd15383	-	0.0006	0.001268	0.0001846	0.003855	0	0	0.0006943	0.001191	0.005241	0	uncertain_significance
rs144900788	4:67753900-67753900	T	missense_variant	MODERATE	GNRHR	ENSG00000109163	Transcript	ENST00000420975.2	protein_coding	2020-01-03	-	ENST00000420975.2:c.436C>A	ENSP00000397561.2:p.Pro146Thr	436	436	146	P/T	Ccc/Acc	rs144900788,CM056594	-	-1	-	HGNC	HGNC:4421	-	1	CCDS47064.1	ENSP00000397561	-	Ensembl	-	G	G	-	deleterious(0)	probably_damaging(0.999)	Gene3D:1.20.1070.10,Pfam:PF00001,PROSITE_profiles:PS50262,PANTHER:PTHR24241,PANTHER:PTHR24241:SF22,Superfamily:SSF81321,CDD:cd15383	-	-	-	-	-	-	-	-	-	-	-	-
rs144900788	4:67753900-67753900	A	intron_variant,non_coding_transcript_variant	MODIFIER	UBA6-AS1	ENSG00000248049	Transcript	ENST00000500538.7	lncRNA	-	2020-05-07	ENST00000500538.7:n.1921-1289G>A	-	-	-	-	-	-	rs144900788,CM056594	-	1	-	HGNC	HGNC:49083	-	1	-	-	-	Ensembl	-	G	G	-	-	-	-	-	0.0006	0.001268	0.0001846	0.003855	0	0	0.0006943	0.001191	0.005241	0	uncertain_significance
rs144900788	4:67753900-67753900	T	intron_variant,non_coding_transcript_variant	MODIFIER	UBA6-AS1	ENSG00000248049	Transcript	ENST00000500538.7	lncRNA	-	2020-05-07	ENST00000500538.7:n.1921-1289G>T	-	-	-	-	-	-	rs144900788,CM056594	-	1	-	HGNC	HGNC:49083	-	1	-	-	-	Ensembl	-	G	G	-	-	-	-	-	-	-	-	-	-	-	-	-	-	-	-
rs144900788	4:67753900-67753900	A	intron_variant,non_coding_transcript_variant	MODIFIER	UBA6-AS1	ENSG00000248049	Transcript	ENST00000502758.1	lncRNA	-	2020-03-05	ENST00000502758.1:n.334+182G>A	-	-	-	-	-	-	rs144900788,CM056594	-	1	-	HGNC	HGNC:49083	-	4	-	-	-	Ensembl	-	G	G	-	-	-	-	-	0.0006	0.001268	0.0001846	0.003855	0	0	0.0006943	0.001191	0.005241	0	uncertain_significance
rs144900788	4:67753900-67753900	T	intron_variant,non_coding_transcript_variant	MODIFIER	UBA6-AS1	ENSG00000248049	Transcript	ENST00000502758.1	lncRNA	-	2020-03-05	ENST00000502758.1:n.334+182G>T	-	-	-	-	-	-	rs144900788,CM056594	-	1	-	HGNC	HGNC:49083	-	4	-	-	-	Ensembl	-	G	G	-	-	-	-	-	-	-	-	-	-	-	-	-	-	-	-
rs144900788	4:67753900-67753900	A	intron_variant,non_coding_transcript_variant	MODIFIER	UBA6-AS1	ENSG00000248049	Transcript	ENST00000660972.1	lncRNA	-	2020-04-06	ENST00000660972.1:n.1209-259G>A	-	-	-	-	-	-	rs144900788,CM056594	-	1	-	HGNC	HGNC:49083	-	-	-	-	-	Ensembl	-	G	G	-	-	-	-	-	0.0006	0.001268	0.0001846	0.003855	0	0	0.0006943	0.001191	0.005241	0	uncertain_significance
rs144900788	4:67753900-67753900	T	intron_variant,non_coding_transcript_variant	MODIFIER	UBA6-AS1	ENSG00000248049	Transcript	ENST00000660972.1	lncRNA	-	2020-04-06	ENST00000660972.1:n.1209-259G>T	-	-	-	-	-	-	rs144900788,CM056594	-	1	-	HGNC	HGNC:49083	-	-	-	-	-	Ensembl	-	G	G	-	-	-	-	-	-	-	-	-	-	-	-	-	-	-	-
rs144900788	4:67753900-67753900	A	intron_variant,non_coding_transcript_variant	MODIFIER	UBA6-AS1	ENSG00000248049	Transcript	ENST00000663060.1	lncRNA	-	2020-04-06	ENST00000663060.1:n.1208+21555G>A	-	-	-	-	-	-	rs144900788,CM056594	-	1	-	HGNC	HGNC:49083	-	-	-	-	-	Ensembl	-	G	G	-	-	-	-	-	0.0006	0.001268	0.0001846	0.003855	0	0	0.0006943	0.001191	0.005241	0	uncertain_significance
rs144900788	4:67753900-67753900	T	intron_variant,non_coding_transcript_variant	MODIFIER	UBA6-AS1	ENSG00000248049	Transcript	ENST00000663060.1	lncRNA	-	2020-04-06	ENST00000663060.1:n.1208+21555G>T	-	-	-	-	-	-	rs144900788,CM056594	-	1	-	HGNC	HGNC:49083	-	-	-	-	-	Ensembl	-	G	G	-	-	-	-	-	-	-	-	-	-	-	-	-	-	-	-
rs144900788	4:67753900-67753900	A	missense_variant	MODERATE	GNRHR	2798	Transcript	NM_000406.3	protein_coding	2020-01-03	-	NM_000406.3:c.436C>T	NP_000397.1:p.Pro146Ser	489	436	146	P/S	Ccc/Tcc	rs144900788,CM056594	-	-1	-	EntrezGene	HGNC:4421	YES	-	-	NP_000397.1	-	RefSeq	-	G	G	-	deleterious(0)	probably_damaging(0.999)	-	-	0.0006	0.001268	0.0001846	0.003855	0	0	0.0006943	0.001191	0.005241	0	uncertain_significance
rs144900788	4:67753900-67753900	T	missense_variant	MODERATE	GNRHR	2798	Transcript	NM_000406.3	protein_coding	2020-01-03	-	NM_000406.3:c.436C>A	NP_000397.1:p.Pro146Thr	489	436	146	P/T	Ccc/Acc	rs144900788,CM056594	-	-1	-	EntrezGene	HGNC:4421	YES	-	-	NP_000397.1	-	RefSeq	-	G	G	-	deleterious(0)	probably_damaging(0.999)	-	-	-	-	-	-	-	-	-	-	-	-	-
rs144900788	4:67753900-67753900	A	intron_variant,non_coding_transcript_variant	MODIFIER	UBA6-AS1	ENSG00000248049	Transcript	ENST00000667140.1	lncRNA	-	2020-04-09	ENST00000667140.1:n.1266+21555G>A	-	-	-	-	-	-	rs144900788,CM056594	-	1	-	HGNC	HGNC:49083	-	-	-	-	-	Ensembl	-	G	G	-	-	-	-	-	0.0006	0.001268	0.0001846	0.003855	0	0	0.0006943	0.001191	0.005241	0	uncertain_significance
rs144900788	4:67753900-67753900	T	intron_variant,non_coding_transcript_variant	MODIFIER	UBA6-AS1	ENSG00000248049	Transcript	ENST00000667140.1	lncRNA	-	2020-04-09	ENST00000667140.1:n.1266+21555G>T	-	-	-	-	-	-	rs144900788,CM056594	-	1	-	HGNC	HGNC:49083	-	-	-	-	-	Ensembl	-	G	G	-	-	-	-	-	-	-	-	-	-	-	-	-	-	-	-
rs144900788	4:67753900-67753900	A	downstream_gene_variant	MODIFIER	UBA6-AS1	ENSG00000248049	Transcript	ENST00000665294.1	lncRNA	-	-	-	-	-	-	-	-	-	rs144900788,CM056594	4421	1	-	HGNC	HGNC:49083	YES	-	-	-	-	Ensembl	-	G	G	-	-	-	-	-	0.0006	0.001268	0.0001846	0.003855	0	0	0.0006943	0.001191	0.005241	0	uncertain_significance
rs144900788	4:67753900-67753900	T	downstream_gene_variant	MODIFIER	UBA6-AS1	ENSG00000248049	Transcript	ENST00000665294.1	lncRNA	-	-	-	-	-	-	-	-	-	rs144900788,CM056594	4421	1	-	HGNC	HGNC:49083	YES	-	-	-	-	Ensembl	-	G	G	-	-	-	-	-	-	-	-	-	-	-	-	-	-	-	-
rs144900788	4:67753900-67753900	A	missense_variant	MODERATE	GNRHR	2798	Transcript	NM_001012763.2	protein_coding	2020-01-03	-	NM_001012763.2:c.436C>T	NP_001012781.1:p.Pro146Ser	489	436	146	P/S	Ccc/Tcc	rs144900788,CM056594	-	-1	-	EntrezGene	HGNC:4421	-	-	-	NP_001012781.1	-	RefSeq	-	G	G	-	deleterious(0)	probably_damaging(0.999)	-	-	0.0006	0.001268	0.0001846	0.003855	0	0	0.0006943	0.001191	0.005241	0	uncertain_significance
rs144900788	4:67753900-67753900	T	missense_variant	MODERATE	GNRHR	2798	Transcript	NM_001012763.2	protein_coding	2020-01-03	-	NM_001012763.2:c.436C>A	NP_001012781.1:p.Pro146Thr	489	436	146	P/T	Ccc/Acc	rs144900788,CM056594	-	-1	-	EntrezGene	HGNC:4421	-	-	-	NP_001012781.1	-	RefSeq	-	G	G	-	deleterious(0)	probably_damaging(0.999)	-	-	-	-	-	-	-	-	-	-	-	-	-
rs104893842	4:67753920-67753920	T	missense_variant	MODERATE	GNRHR	ENSG00000109163	Transcript	ENST00000226413.5	protein_coding	2020-01-03	-	ENST00000226413.5:c.416G>A	ENSP00000226413.5:p.Arg139His	469	416	139	R/H	cGc/cAc	rs104893842,CM012141	-	-1	-	HGNC	HGNC:4421	YES	1	CCDS3517.1	ENSP00000226413	-	Ensembl	-	C	C	-	deleterious(0)	probably_damaging(0.999)	Gene3D:1.20.1070.10,Pfam:PF00001,Prints:PR00237,PROSITE_patterns:PS00237,PROSITE_profiles:PS50262,PANTHER:PTHR24241,PANTHER:PTHR24241:SF22,Superfamily:SSF81321,CDD:cd15383	-	-	0.0001435	0	0.0001159	0	5.44e-05	0.0005553	0.0001678	0	0	pathogenic
rs104893842	4:67753920-67753920	T	missense_variant	MODERATE	GNRHR	ENSG00000109163	Transcript	ENST00000420975.2	protein_coding	2020-01-03	-	ENST00000420975.2:c.416G>A	ENSP00000397561.2:p.Arg139His	416	416	139	R/H	cGc/cAc	rs104893842,CM012141	-	-1	-	HGNC	HGNC:4421	-	1	CCDS47064.1	ENSP00000397561	-	Ensembl	-	C	C	-	deleterious(0.02)	probably_damaging(0.997)	Gene3D:1.20.1070.10,Pfam:PF00001,Prints:PR00237,PROSITE_patterns:PS00237,PROSITE_profiles:PS50262,PANTHER:PTHR24241,PANTHER:PTHR24241:SF22,Superfamily:SSF81321,CDD:cd15383	-	-	0.0001435	0	0.0001159	0	5.44e-05	0.0005553	0.0001678	0	0	pathogenic
rs104893842	4:67753920-67753920	T	intron_variant,non_coding_transcript_variant	MODIFIER	UBA6-AS1	ENSG00000248049	Transcript	ENST00000500538.7	lncRNA	-	2020-05-07	ENST00000500538.7:n.1921-1269C>T	-	-	-	-	-	-	rs104893842,CM012141	-	1	-	HGNC	HGNC:49083	-	1	-	-	-	Ensembl	-	C	C	-	-	-	-	-	-	0.0001435	0	0.0001159	0	5.44e-05	0.0005553	0.0001678	0	0	pathogenic
rs104893842	4:67753920-67753920	T	intron_variant,non_coding_transcript_variant	MODIFIER	UBA6-AS1	ENSG00000248049	Transcript	ENST00000502758.1	lncRNA	-	2020-03-05	ENST00000502758.1:n.334+202C>T	-	-	-	-	-	-	rs104893842,CM012141	-	1	-	HGNC	HGNC:49083	-	4	-	-	-	Ensembl	-	C	C	-	-	-	-	-	-	0.0001435	0	0.0001159	0	5.44e-05	0.0005553	0.0001678	0	0	pathogenic
rs104893842	4:67753920-67753920	T	intron_variant,non_coding_transcript_variant	MODIFIER	UBA6-AS1	ENSG00000248049	Transcript	ENST00000660972.1	lncRNA	-	2020-04-06	ENST00000660972.1:n.1209-239C>T	-	-	-	-	-	-	rs104893842,CM012141	-	1	-	HGNC	HGNC:49083	-	-	-	-	-	Ensembl	-	C	C	-	-	-	-	-	-	0.0001435	0	0.0001159	0	5.44e-05	0.0005553	0.0001678	0	0	pathogenic
rs104893842	4:67753920-67753920	T	intron_variant,non_coding_transcript_variant	MODIFIER	UBA6-AS1	ENSG00000248049	Transcript	ENST00000663060.1	lncRNA	-	2020-04-06	ENST00000663060.1:n.1208+21575C>T	-	-	-	-	-	-	rs104893842,CM012141	-	1	-	HGNC	HGNC:49083	-	-	-	-	-	Ensembl	-	C	C	-	-	-	-	-	-	0.0001435	0	0.0001159	0	5.44e-05	0.0005553	0.0001678	0	0	pathogenic
rs104893842	4:67753920-67753920	T	missense_variant	MODERATE	GNRHR	2798	Transcript	NM_000406.3	protein_coding	2020-01-03	-	NM_000406.3:c.416G>A	NP_000397.1:p.Arg139His	469	416	139	R/H	cGc/cAc	rs104893842,CM012141	-	-1	-	EntrezGene	HGNC:4421	YES	-	-	NP_000397.1	-	RefSeq	-	C	C	-	deleterious(0)	probably_damaging(0.999)	-	-	-	0.0001435	0	0.0001159	0	5.44e-05	0.0005553	0.0001678	0	0	pathogenic
rs104893842	4:67753920-67753920	T	intron_variant,non_coding_transcript_variant	MODIFIER	UBA6-AS1	ENSG00000248049	Transcript	ENST00000667140.1	lncRNA	-	2020-04-09	ENST00000667140.1:n.1266+21575C>T	-	-	-	-	-	-	rs104893842,CM012141	-	1	-	HGNC	HGNC:49083	-	-	-	-	-	Ensembl	-	C	C	-	-	-	-	-	-	0.0001435	0	0.0001159	0	5.44e-05	0.0005553	0.0001678	0	0	pathogenic
rs104893842	4:67753920-67753920	T	missense_variant	MODERATE	GNRHR	ENSG00000109163	Transcript	ENST00000226413.5	protein_coding	2020-01-03	-	ENST00000226413.5:c.416G>A	ENSP00000226413.5:p.Arg139His	469	416	139	R/H	cGc/cAc	rs104893842,CM012141	-	-1	-	HGNC	HGNC:4421	YES	1	CCDS3517.1	ENSP00000226413	-	Ensembl	-	C	C	-	deleterious(0)	probably_damaging(0.999)	Gene3D:1.20.1070.10,Pfam:PF00001,Prints:PR00237,PROSITE_patterns:PS00237,PROSITE_profiles:PS50262,PANTHER:PTHR24241,PANTHER:PTHR24241:SF22,Superfamily:SSF81321,CDD:cd15383	-	-	0.0001435	0	0.0001159	0	5.44e-05	0.0005553	0.0001678	0	0	pathogenic
rs104893842	4:67753920-67753920	T	missense_variant	MODERATE	GNRHR	2798	Transcript	NM_001012763.2	protein_coding	2020-01-03	-	NM_001012763.2:c.416G>A	NP_001012781.1:p.Arg139His	469	416	139	R/H	cGc/cAc	rs104893842,CM012141	-	-1	-	EntrezGene	HGNC:4421	-	-	-	NP_001012781.1	-	RefSeq	-	C	C	-	deleterious(0.02)	probably_damaging(0.997)	-	-	-	0.0001435	0	0.0001159	0	5.44e-05	0.0005553	0.0001678	0	0	pathogenic
rs104893842	4:67753920-67753920	T	missense_variant	MODERATE	GNRHR	2798	Transcript	NM_000406.3	protein_coding	2020-01-03	-	NM_000406.3:c.416G>A	NP_000397.1:p.Arg139His	469	416	139	R/H	cGc/cAc	rs104893842,CM012141	-	-1	-	EntrezGene	HGNC:4421	YES	-	-	NP_000397.1	-	RefSeq	-	C	C	-	deleterious(0)	probably_damaging(0.999)	-	-	-	0.0001435	0	0.0001159	0	5.44e-05	0.0005553	0.0001678	0	0	pathogenic
rs104893842	4:67753920-67753920	T	missense_variant	MODERATE	GNRHR	ENSG00000109163	Transcript	ENST00000420975.2	protein_coding	2020-01-03	-	ENST00000420975.2:c.416G>A	ENSP00000397561.2:p.Arg139His	416	416	139	R/H	cGc/cAc	rs104893842,CM012141	-	-1	-	HGNC	HGNC:4421	-	1	CCDS47064.1	ENSP00000397561	-	Ensembl	-	C	C	-	deleterious(0.02)	probably_damaging(0.997)	Gene3D:1.20.1070.10,Pfam:PF00001,Prints:PR00237,PROSITE_patterns:PS00237,PROSITE_profiles:PS50262,PANTHER:PTHR24241,PANTHER:PTHR24241:SF22,Superfamily:SSF81321,CDD:cd15383	-	-	0.0001435	0	0.0001159	0	5.44e-05	0.0005553	0.0001678	0	0	pathogenic
rs104893842	4:67753920-67753920	T	intron_variant,non_coding_transcript_variant	MODIFIER	UBA6-AS1	ENSG00000248049	Transcript	ENST00000500538.7	lncRNA	-	2020-05-07	ENST00000500538.7:n.1921-1269C>T	-	-	-	-	-	-	rs104893842,CM012141	-	1	-	HGNC	HGNC:49083	-	1	-	-	-	Ensembl	-	C	C	-	-	-	-	-	-	0.0001435	0	0.0001159	0	5.44e-05	0.0005553	0.0001678	0	0	pathogenic
rs104893842	4:67753920-67753920	T	intron_variant,non_coding_transcript_variant	MODIFIER	UBA6-AS1	ENSG00000248049	Transcript	ENST00000502758.1	lncRNA	-	2020-03-05	ENST00000502758.1:n.334+202C>T	-	-	-	-	-	-	rs104893842,CM012141	-	1	-	HGNC	HGNC:49083	-	4	-	-	-	Ensembl	-	C	C	-	-	-	-	-	-	0.0001435	0	0.0001159	0	5.44e-05	0.0005553	0.0001678	0	0	pathogenic
rs104893842	4:67753920-67753920	T	intron_variant,non_coding_transcript_variant	MODIFIER	UBA6-AS1	ENSG00000248049	Transcript	ENST00000660972.1	lncRNA	-	2020-04-06	ENST00000660972.1:n.1209-239C>T	-	-	-	-	-	-	rs104893842,CM012141	-	1	-	HGNC	HGNC:49083	-	-	-	-	-	Ensembl	-	C	C	-	-	-	-	-	-	0.0001435	0	0.0001159	0	5.44e-05	0.0005553	0.0001678	0	0	pathogenic
rs104893842	4:67753920-67753920	T	intron_variant,non_coding_transcript_variant	MODIFIER	UBA6-AS1	ENSG00000248049	Transcript	ENST00000663060.1	lncRNA	-	2020-04-06	ENST00000663060.1:n.1208+21575C>T	-	-	-	-	-	-	rs104893842,CM012141	-	1	-	HGNC	HGNC:49083	-	-	-	-	-	Ensembl	-	C	C	-	-	-	-	-	-	0.0001435	0	0.0001159	0	5.44e-05	0.0005553	0.0001678	0	0	pathogenic
rs104893842	4:67753920-67753920	T	missense_variant	MODERATE	GNRHR	ENSG00000109163	Transcript	ENST00000226413.5	protein_coding	2020-01-03	-	ENST00000226413.5:c.416G>A	ENSP00000226413.5:p.Arg139His	469	416	139	R/H	cGc/cAc	rs104893842,CM012141	-	-1	-	HGNC	HGNC:4421	YES	1	CCDS3517.1	ENSP00000226413	-	Ensembl	-	C	C	-	deleterious(0)	probably_damaging(0.999)	Gene3D:1.20.1070.10,Pfam:PF00001,Prints:PR00237,PROSITE_patterns:PS00237,PROSITE_profiles:PS50262,PANTHER:PTHR24241,PANTHER:PTHR24241:SF22,Superfamily:SSF81321,CDD:cd15383	-	-	0.0001435	0	0.0001159	0	5.44e-05	0.0005553	0.0001678	0	0	pathogenic
rs104893842	4:67753920-67753920	T	intron_variant,non_coding_transcript_variant	MODIFIER	UBA6-AS1	ENSG00000248049	Transcript	ENST00000667140.1	lncRNA	-	2020-04-09	ENST00000667140.1:n.1266+21575C>T	-	-	-	-	-	-	rs104893842,CM012141	-	1	-	HGNC	HGNC:49083	-	-	-	-	-	Ensembl	-	C	C	-	-	-	-	-	-	0.0001435	0	0.0001159	0	5.44e-05	0.0005553	0.0001678	0	0	pathogenic
rs104893842	4:67753920-67753920	T	missense_variant	MODERATE	GNRHR	2798	Transcript	NM_000406.3	protein_coding	2020-01-03	-	NM_000406.3:c.416G>A	NP_000397.1:p.Arg139His	469	416	139	R/H	cGc/cAc	rs104893842,CM012141	-	-1	-	EntrezGene	HGNC:4421	YES	-	-	NP_000397.1	-	RefSeq	-	C	C	-	deleterious(0)	probably_damaging(0.999)	-	-	-	0.0001435	0	0.0001159	0	5.44e-05	0.0005553	0.0001678	0	0	pathogenic
rs104893842	4:67753920-67753920	T	missense_variant	MODERATE	GNRHR	2798	Transcript	NM_001012763.2	protein_coding	2020-01-03	-	NM_001012763.2:c.416G>A	NP_001012781.1:p.Arg139His	469	416	139	R/H	cGc/cAc	rs104893842,CM012141	-	-1	-	EntrezGene	HGNC:4421	-	-	-	NP_001012781.1	-	RefSeq	-	C	C	-	deleterious(0.02)	probably_damaging(0.997)	-	-	-	0.0001435	0	0.0001159	0	5.44e-05	0.0005553	0.0001678	0	0	pathogenic
rs104893842	4:67753920-67753920	T	missense_variant	MODERATE	GNRHR	ENSG00000109163	Transcript	ENST00000226413.5	protein_coding	2020-01-03	-	ENST00000226413.5:c.416G>A	ENSP00000226413.5:p.Arg139His	469	416	139	R/H	cGc/cAc	rs104893842,CM012141	-	-1	-	HGNC	HGNC:4421	YES	1	CCDS3517.1	ENSP00000226413	-	Ensembl	-	C	C	-	deleterious(0)	probably_damaging(0.999)	Gene3D:1.20.1070.10,Pfam:PF00001,Prints:PR00237,PROSITE_patterns:PS00237,PROSITE_profiles:PS50262,PANTHER:PTHR24241,PANTHER:PTHR24241:SF22,Superfamily:SSF81321,CDD:cd15383	-	-	0.0001435	0	0.0001159	0	5.44e-05	0.0005553	0.0001678	0	0	pathogenic
rs104893842	4:67753920-67753920	T	missense_variant	MODERATE	GNRHR	ENSG00000109163	Transcript	ENST00000420975.2	protein_coding	2020-01-03	-	ENST00000420975.2:c.416G>A	ENSP00000397561.2:p.Arg139His	416	416	139	R/H	cGc/cAc	rs104893842,CM012141	-	-1	-	HGNC	HGNC:4421	-	1	CCDS47064.1	ENSP00000397561	-	Ensembl	-	C	C	-	deleterious(0.02)	probably_damaging(0.997)	Gene3D:1.20.1070.10,Pfam:PF00001,Prints:PR00237,PROSITE_patterns:PS00237,PROSITE_profiles:PS50262,PANTHER:PTHR24241,PANTHER:PTHR24241:SF22,Superfamily:SSF81321,CDD:cd15383	-	-	0.0001435	0	0.0001159	0	5.44e-05	0.0005553	0.0001678	0	0	pathogenic
rs104893842	4:67753920-67753920	T	intron_variant,non_coding_transcript_variant	MODIFIER	UBA6-AS1	ENSG00000248049	Transcript	ENST00000500538.7	lncRNA	-	2020-05-07	ENST00000500538.7:n.1921-1269C>T	-	-	-	-	-	-	rs104893842,CM012141	-	1	-	HGNC	HGNC:49083	-	1	-	-	-	Ensembl	-	C	C	-	-	-	-	-	-	0.0001435	0	0.0001159	0	5.44e-05	0.0005553	0.0001678	0	0	pathogenic
rs104893842	4:67753920-67753920	T	intron_variant,non_coding_transcript_variant	MODIFIER	UBA6-AS1	ENSG00000248049	Transcript	ENST00000502758.1	lncRNA	-	2020-03-05	ENST00000502758.1:n.334+202C>T	-	-	-	-	-	-	rs104893842,CM012141	-	1	-	HGNC	HGNC:49083	-	4	-	-	-	Ensembl	-	C	C	-	-	-	-	-	-	0.0001435	0	0.0001159	0	5.44e-05	0.0005553	0.0001678	0	0	pathogenic
rs104893842	4:67753920-67753920	T	intron_variant,non_coding_transcript_variant	MODIFIER	UBA6-AS1	ENSG00000248049	Transcript	ENST00000660972.1	lncRNA	-	2020-04-06	ENST00000660972.1:n.1209-239C>T	-	-	-	-	-	-	rs104893842,CM012141	-	1	-	HGNC	HGNC:49083	-	-	-	-	-	Ensembl	-	C	C	-	-	-	-	-	-	0.0001435	0	0.0001159	0	5.44e-05	0.0005553	0.0001678	0	0	pathogenic
rs104893842	4:67753920-67753920	T	intron_variant,non_coding_transcript_variant	MODIFIER	UBA6-AS1	ENSG00000248049	Transcript	ENST00000663060.1	lncRNA	-	2020-04-06	ENST00000663060.1:n.1208+21575C>T	-	-	-	-	-	-	rs104893842,CM012141	-	1	-	HGNC	HGNC:49083	-	-	-	-	-	Ensembl	-	C	C	-	-	-	-	-	-	0.0001435	0	0.0001159	0	5.44e-05	0.0005553	0.0001678	0	0	pathogenic
rs104893842	4:67753920-67753920	T	missense_variant	MODERATE	GNRHR	2798	Transcript	NM_000406.3	protein_coding	2020-01-03	-	NM_000406.3:c.416G>A	NP_000397.1:p.Arg139His	469	416	139	R/H	cGc/cAc	rs104893842,CM012141	-	-1	-	EntrezGene	HGNC:4421	YES	-	-	NP_000397.1	-	RefSeq	-	C	C	-	deleterious(0)	probably_damaging(0.999)	-	-	-	0.0001435	0	0.0001159	0	5.44e-05	0.0005553	0.0001678	0	0	pathogenic
rs104893842	4:67753920-67753920	T	intron_variant,non_coding_transcript_variant	MODIFIER	UBA6-AS1	ENSG00000248049	Transcript	ENST00000667140.1	lncRNA	-	2020-04-09	ENST00000667140.1:n.1266+21575C>T	-	-	-	-	-	-	rs104893842,CM012141	-	1	-	HGNC	HGNC:49083	-	-	-	-	-	Ensembl	-	C	C	-	-	-	-	-	-	0.0001435	0	0.0001159	0	5.44e-05	0.0005553	0.0001678	0	0	pathogenic
rs104893842	4:67753920-67753920	T	downstream_gene_variant	MODIFIER	UBA6-AS1	ENSG00000248049	Transcript	ENST00000665294.1	lncRNA	-	-	-	-	-	-	-	-	-	rs104893842,CM012141	4441	1	-	HGNC	HGNC:49083	YES	-	-	-	-	Ensembl	-	C	C	-	-	-	-	-	-	0.0001435	0	0.0001159	0	5.44e-05	0.0005553	0.0001678	0	0	pathogenic
rs104893842	4:67753920-67753920	T	missense_variant	MODERATE	GNRHR	2798	Transcript	NM_001012763.2	protein_coding	2020-01-03	-	NM_001012763.2:c.416G>A	NP_001012781.1:p.Arg139His	469	416	139	R/H	cGc/cAc	rs104893842,CM012141	-	-1	-	EntrezGene	HGNC:4421	-	-	-	NP_001012781.1	-	RefSeq	-	C	C	-	deleterious(0.02)	probably_damaging(0.997)	-	-	-	0.0001435	0	0.0001159	0	5.44e-05	0.0005553	0.0001678	0	0	pathogenic
rs104893842	4:67753920-67753920	T	downstream_gene_variant	MODIFIER	UBA6-AS1	ENSG00000248049	Transcript	ENST00000665294.1	lncRNA	-	-	-	-	-	-	-	-	-	rs104893842,CM012141	4441	1	-	HGNC	HGNC:49083	YES	-	-	-	-	Ensembl	-	C	C	-	-	-	-	-	-	0.0001435	0	0.0001159	0	5.44e-05	0.0005553	0.0001678	0	0	pathogenic
rs104893842	4:67753920-67753920	T	missense_variant	MODERATE	GNRHR	ENSG00000109163	Transcript	ENST00000420975.2	protein_coding	2020-01-03	-	ENST00000420975.2:c.416G>A	ENSP00000397561.2:p.Arg139His	416	416	139	R/H	cGc/cAc	rs104893842,CM012141	-	-1	-	HGNC	HGNC:4421	-	1	CCDS47064.1	ENSP00000397561	-	Ensembl	-	C	C	-	deleterious(0.02)	probably_damaging(0.997)	Gene3D:1.20.1070.10,Pfam:PF00001,Prints:PR00237,PROSITE_patterns:PS00237,PROSITE_profiles:PS50262,PANTHER:PTHR24241,PANTHER:PTHR24241:SF22,Superfamily:SSF81321,CDD:cd15383	-	-	0.0001435	0	0.0001159	0	5.44e-05	0.0005553	0.0001678	0	0	pathogenic
rs104893842	4:67753920-67753920	T	intron_variant,non_coding_transcript_variant	MODIFIER	UBA6-AS1	ENSG00000248049	Transcript	ENST00000500538.7	lncRNA	-	2020-05-07	ENST00000500538.7:n.1921-1269C>T	-	-	-	-	-	-	rs104893842,CM012141	-	1	-	HGNC	HGNC:49083	-	1	-	-	-	Ensembl	-	C	C	-	-	-	-	-	-	0.0001435	0	0.0001159	0	5.44e-05	0.0005553	0.0001678	0	0	pathogenic
rs104893842	4:67753920-67753920	T	intron_variant,non_coding_transcript_variant	MODIFIER	UBA6-AS1	ENSG00000248049	Transcript	ENST00000502758.1	lncRNA	-	2020-03-05	ENST00000502758.1:n.334+202C>T	-	-	-	-	-	-	rs104893842,CM012141	-	1	-	HGNC	HGNC:49083	-	4	-	-	-	Ensembl	-	C	C	-	-	-	-	-	-	0.0001435	0	0.0001159	0	5.44e-05	0.0005553	0.0001678	0	0	pathogenic
rs104893842	4:67753920-67753920	T	intron_variant,non_coding_transcript_variant	MODIFIER	UBA6-AS1	ENSG00000248049	Transcript	ENST00000660972.1	lncRNA	-	2020-04-06	ENST00000660972.1:n.1209-239C>T	-	-	-	-	-	-	rs104893842,CM012141	-	1	-	HGNC	HGNC:49083	-	-	-	-	-	Ensembl	-	C	C	-	-	-	-	-	-	0.0001435	0	0.0001159	0	5.44e-05	0.0005553	0.0001678	0	0	pathogenic
rs104893842	4:67753920-67753920	T	intron_variant,non_coding_transcript_variant	MODIFIER	UBA6-AS1	ENSG00000248049	Transcript	ENST00000663060.1	lncRNA	-	2020-04-06	ENST00000663060.1:n.1208+21575C>T	-	-	-	-	-	-	rs104893842,CM012141	-	1	-	HGNC	HGNC:49083	-	-	-	-	-	Ensembl	-	C	C	-	-	-	-	-	-	0.0001435	0	0.0001159	0	5.44e-05	0.0005553	0.0001678	0	0	pathogenic
rs104893842	4:67753920-67753920	T	downstream_gene_variant	MODIFIER	UBA6-AS1	ENSG00000248049	Transcript	ENST00000665294.1	lncRNA	-	-	-	-	-	-	-	-	-	rs104893842,CM012141	4441	1	-	HGNC	HGNC:49083	YES	-	-	-	-	Ensembl	-	C	C	-	-	-	-	-	-	0.0001435	0	0.0001159	0	5.44e-05	0.0005553	0.0001678	0	0	pathogenic
rs104893842	4:67753920-67753920	T	intron_variant,non_coding_transcript_variant	MODIFIER	UBA6-AS1	ENSG00000248049	Transcript	ENST00000667140.1	lncRNA	-	2020-04-09	ENST00000667140.1:n.1266+21575C>T	-	-	-	-	-	-	rs104893842,CM012141	-	1	-	HGNC	HGNC:49083	-	-	-	-	-	Ensembl	-	C	C	-	-	-	-	-	-	0.0001435	0	0.0001159	0	5.44e-05	0.0005553	0.0001678	0	0	pathogenic
rs104893842	4:67753920-67753920	T	downstream_gene_variant	MODIFIER	UBA6-AS1	ENSG00000248049	Transcript	ENST00000665294.1	lncRNA	-	-	-	-	-	-	-	-	-	rs104893842,CM012141	4441	1	-	HGNC	HGNC:49083	YES	-	-	-	-	Ensembl	-	C	C	-	-	-	-	-	-	0.0001435	0	0.0001159	0	5.44e-05	0.0005553	0.0001678	0	0	pathogenic
rs104893842	4:67753920-67753920	T	missense_variant	MODERATE	GNRHR	2798	Transcript	NM_001012763.2	protein_coding	2020-01-03	-	NM_001012763.2:c.416G>A	NP_001012781.1:p.Arg139His	469	416	139	R/H	cGc/cAc	rs104893842,CM012141	-	-1	-	EntrezGene	HGNC:4421	-	-	-	NP_001012781.1	-	RefSeq	-	C	C	-	deleterious(0.02)	probably_damaging(0.997)	-	-	-	0.0001435	0	0.0001159	0	5.44e-05	0.0005553	0.0001678	0	0	pathogenic
rs104893836	4:67754019-67754019	C	missense_variant	MODERATE	GNRHR	ENSG00000109163	Transcript	ENST00000226413.5	protein_coding	2020-01-03	-	ENST00000226413.5:c.317A>G	ENSP00000226413.5:p.Gln106Arg	370	317	106	Q/R	cAa/cGa	rs104893836,CM970686	-	-1	-	HGNC	HGNC:4421	YES	1	CCDS3517.1	ENSP00000226413	-	Ensembl	-	T	T	-	deleterious(0)	probably_damaging(0.992)	Gene3D:1.20.1070.10,Pfam:PF00001,Prints:PR00529,PROSITE_profiles:PS50262,PANTHER:PTHR24241,PANTHER:PTHR24241:SF22,Superfamily:SSF81321,CDD:cd15383	-	0.0012	0.002842	0.0005536	0.002343	0.005858	0	0.001987	0.004183	0.002935	0.0009472	pathogenic/likely_pathogenic,pathogenic
rs104893836	4:67754019-67754019	C	missense_variant	MODERATE	GNRHR	ENSG00000109163	Transcript	ENST00000420975.2	protein_coding	2020-01-03	-	ENST00000420975.2:c.317A>G	ENSP00000397561.2:p.Gln106Arg	317	317	106	Q/R	cAa/cGa	rs104893836,CM970686	-	-1	-	HGNC	HGNC:4421	-	1	CCDS47064.1	ENSP00000397561	-	Ensembl	-	T	T	-	deleterious(0.02)	probably_damaging(0.985)	Gene3D:1.20.1070.10,Pfam:PF00001,Prints:PR00529,PROSITE_profiles:PS50262,PANTHER:PTHR24241,PANTHER:PTHR24241:SF22,Superfamily:SSF81321,CDD:cd15383	-	0.0012	0.002842	0.0005536	0.002343	0.005858	0	0.001987	0.004183	0.002935	0.0009472	pathogenic/likely_pathogenic,pathogenic
rs104893836	4:67754019-67754019	C	intron_variant,non_coding_transcript_variant	MODIFIER	UBA6-AS1	ENSG00000248049	Transcript	ENST00000500538.7	lncRNA	-	2020-05-07	ENST00000500538.7:n.1921-1170T>C	-	-	-	-	-	-	rs104893836,CM970686	-	1	-	HGNC	HGNC:49083	-	1	-	-	-	Ensembl	-	T	T	-	-	-	-	-	0.0012	0.002842	0.0005536	0.002343	0.005858	0	0.001987	0.004183	0.002935	0.0009472	pathogenic/likely_pathogenic,pathogenic
rs104893836	4:67754019-67754019	C	intron_variant,non_coding_transcript_variant	MODIFIER	UBA6-AS1	ENSG00000248049	Transcript	ENST00000502758.1	lncRNA	-	2020-03-05	ENST00000502758.1:n.335-140T>C	-	-	-	-	-	-	rs104893836,CM970686	-	1	-	HGNC	HGNC:49083	-	4	-	-	-	Ensembl	-	T	T	-	-	-	-	-	0.0012	0.002842	0.0005536	0.002343	0.005858	0	0.001987	0.004183	0.002935	0.0009472	pathogenic/likely_pathogenic,pathogenic
rs104893836	4:67754019-67754019	C	intron_variant,non_coding_transcript_variant	MODIFIER	UBA6-AS1	ENSG00000248049	Transcript	ENST00000660972.1	lncRNA	-	2020-04-06	ENST00000660972.1:n.1209-140T>C	-	-	-	-	-	-	rs104893836,CM970686	-	1	-	HGNC	HGNC:49083	-	-	-	-	-	Ensembl	-	T	T	-	-	-	-	-	0.0012	0.002842	0.0005536	0.002343	0.005858	0	0.001987	0.004183	0.002935	0.0009472	pathogenic/likely_pathogenic,pathogenic
rs104893836	4:67754019-67754019	C	intron_variant,non_coding_transcript_variant	MODIFIER	UBA6-AS1	ENSG00000248049	Transcript	ENST00000663060.1	lncRNA	-	2020-04-06	ENST00000663060.1:n.1208+21674T>C	-	-	-	-	-	-	rs104893836,CM970686	-	1	-	HGNC	HGNC:49083	-	-	-	-	-	Ensembl	-	T	T	-	-	-	-	-	0.0012	0.002842	0.0005536	0.002343	0.005858	0	0.001987	0.004183	0.002935	0.0009472	pathogenic/likely_pathogenic,pathogenic
rs104893836	4:67754019-67754019	C	missense_variant	MODERATE	GNRHR	2798	Transcript	NM_000406.3	protein_coding	2020-01-03	-	NM_000406.3:c.317A>G	NP_000397.1:p.Gln106Arg	370	317	106	Q/R	cAa/cGa	rs104893836,CM970686	-	-1	-	EntrezGene	HGNC:4421	YES	-	-	NP_000397.1	-	RefSeq	-	T	T	-	deleterious(0)	probably_damaging(0.992)	-	-	0.0012	0.002842	0.0005536	0.002343	0.005858	0	0.001987	0.004183	0.002935	0.0009472	pathogenic/likely_pathogenic,pathogenic
rs104893836	4:67754019-67754019	C	intron_variant,non_coding_transcript_variant	MODIFIER	UBA6-AS1	ENSG00000248049	Transcript	ENST00000667140.1	lncRNA	-	2020-04-09	ENST00000667140.1:n.1266+21674T>C	-	-	-	-	-	-	rs104893836,CM970686	-	1	-	HGNC	HGNC:49083	-	-	-	-	-	Ensembl	-	T	T	-	-	-	-	-	0.0012	0.002842	0.0005536	0.002343	0.005858	0	0.001987	0.004183	0.002935	0.0009472	pathogenic/likely_pathogenic,pathogenic
rs104893836	4:67754019-67754019	C	downstream_gene_variant	MODIFIER	UBA6-AS1	ENSG00000248049	Transcript	ENST00000665294.1	lncRNA	-	-	-	-	-	-	-	-	-	rs104893836,CM970686	4540	1	-	HGNC	HGNC:49083	YES	-	-	-	-	Ensembl	-	T	T	-	-	-	-	-	0.0012	0.002842	0.0005536	0.002343	0.005858	0	0.001987	0.004183	0.002935	0.0009472	pathogenic/likely_pathogenic,pathogenic
rs104893836	4:67754019-67754019	C	missense_variant	MODERATE	GNRHR	2798	Transcript	NM_001012763.2	protein_coding	2020-01-03	-	NM_001012763.2:c.317A>G	NP_001012781.1:p.Gln106Arg	370	317	106	Q/R	cAa/cGa	rs104893836,CM970686	-	-1	-	EntrezGene	HGNC:4421	-	-	-	NP_001012781.1	-	RefSeq	-	T	T	-	deleterious(0.02)	probably_damaging(0.985)	-	-	0.0012	0.002842	0.0005536	0.002343	0.005858	0	0.001987	0.004183	0.002935	0.0009472	pathogenic/likely_pathogenic,pathogenic
rs147561706	8:22042891-22042891	A	5_prime_UTR_variant	MODIFIER	FGF17	ENSG00000158815	Transcript	ENST00000359441.4	protein_coding	2020-01-05	-	ENST00000359441.4:c.-38G>A	-	72	-	-	-	-	rs147561706	-	1	-	HGNC	HGNC:3673	YES	1	CCDS6019.1	ENSP00000352414	-	Ensembl	-	G	G	-	-	-	-	-	0.0044	0.009263	0.002177	0.007	0.0131	5.473e-05	0.004947	0.01394	0.01504	0.004428	-
rs147561706	8:22042891-22042891	A	5_prime_UTR_variant	MODIFIER	FGF17	ENSG00000158815	Transcript	ENST00000518533.5	protein_coding	2020-01-05	-	ENST00000518533.5:c.-38G>A	-	494	-	-	-	-	rs147561706	-	1	-	HGNC	HGNC:3673	-	1	CCDS78310.1	ENSP00000431041	-	Ensembl	-	G	G	-	-	-	-	-	0.0044	0.009263	0.002177	0.007	0.0131	5.473e-05	0.004947	0.01394	0.01504	0.004428	-
rs147561706	8:22042891-22042891	A	upstream_gene_variant	MODIFIER	FGF17	ENSG00000158815	Transcript	ENST00000521709.1	processed_transcript	-	-	-	-	-	-	-	-	-	rs147561706	1678	1	-	HGNC	HGNC:3673	-	3	-	-	-	Ensembl	-	G	G	-	-	-	-	-	0.0044	0.009263	0.002177	0.007	0.0131	5.473e-05	0.004947	0.01394	0.01504	0.004428	-
rs147561706	8:22042891-22042891	A	upstream_gene_variant	MODIFIER	FGF17	ENSG00000158815	Transcript	ENST00000524314.1	retained_intron	-	-	-	-	-	-	-	-	-	rs147561706	1781	1	-	HGNC	HGNC:3673	-	2	-	-	-	Ensembl	-	G	G	-	-	-	-	-	0.0044	0.009263	0.002177	0.007	0.0131	5.473e-05	0.004947	0.01394	0.01504	0.004428	-
rs147561706	8:22042891-22042891	A	5_prime_UTR_variant	MODIFIER	FGF17	8822	Transcript	NM_001304478.1	protein_coding	2020-01-05	-	NM_001304478.1:c.-38G>A	-	139	-	-	-	-	rs147561706	-	1	-	EntrezGene	HGNC:3673	-	-	-	NP_001291407.1	-	RefSeq	-	G	G	OK	-	-	-	-	0.0044	0.009263	0.002177	0.007	0.0131	5.473e-05	0.004947	0.01394	0.01504	0.004428	-
rs147561706	8:22042891-22042891	A	5_prime_UTR_variant	MODIFIER	FGF17	8822	Transcript	NM_003867.4	protein_coding	2020-01-05	-	NM_003867.4:c.-38G>A	-	72	-	-	-	-	rs147561706	-	1	-	EntrezGene	HGNC:3673	YES	-	-	NP_003858.1	-	RefSeq	-	G	G	-	-	-	-	-	0.0044	0.009263	0.002177	0.007	0.0131	5.473e-05	0.004947	0.01394	0.01504	0.004428	-
rs147561706	8:22042891-22042891	A	upstream_gene_variant	MODIFIER	FGF17	8822	Transcript	XM_005273675.1	protein_coding	-	-	-	-	-	-	-	-	-	rs147561706	1781	1	-	EntrezGene	HGNC:3673	-	-	-	XP_005273732.1	-	RefSeq	-	G	G	-	-	-	-	-	0.0044	0.009263	0.002177	0.007	0.0131	5.473e-05	0.004947	0.01394	0.01504	0.004428	-
rs147561706	8:22042891-22042891	A	intron_variant	MODIFIER	FGF17	8822	Transcript	XM_011544683.1	protein_coding	-	2020-01-04	XM_011544683.1:c.94-264G>A	-	-	-	-	-	-	rs147561706	-	1	-	EntrezGene	HGNC:3673	-	-	-	XP_011542985.1	-	RefSeq	-	G	G	-	-	-	-	-	0.0044	0.009263	0.002177	0.007	0.0131	5.473e-05	0.004947	0.01394	0.01504	0.004428	-
rs147561706	8:22042891-22042891	A	intron_variant	MODIFIER	FGF17	8822	Transcript	XM_011544684.2	protein_coding	-	2020-02-05	XM_011544684.2:c.94-264G>A	-	-	-	-	-	-	rs147561706	-	1	-	EntrezGene	HGNC:3673	-	-	-	XP_011542986.1	-	RefSeq	-	G	G	-	-	-	-	-	0.0044	0.009263	0.002177	0.007	0.0131	5.473e-05	0.004947	0.01394	0.01504	0.004428	-
rs147561706	8:22042891-22042891	A	intron_variant	MODIFIER	FGF17	8822	Transcript	XM_011544685.1	protein_coding	-	2020-01-04	XM_011544685.1:c.94-264G>A	-	-	-	-	-	-	rs147561706	-	1	-	EntrezGene	HGNC:3673	-	-	-	XP_011542987.1	-	RefSeq	-	G	G	-	-	-	-	-	0.0044	0.009263	0.002177	0.007	0.0131	5.473e-05	0.004947	0.01394	0.01504	0.004428	-
rs6186	8:25421627-25421627	A	downstream_gene_variant	MODIFIER	AC091185.1	ENSG00000253476	Transcript	ENST00000523840.1	lncRNA	-	-	-	-	-	-	-	-	-	rs6186	3894	-1	-	Clone_based_ensembl_gene	-	YES	3	-	-	-	Ensembl	-	G	G	-	-	-	-	-	0.0126	0.005241	0.03576	0.003947	0.0001988	0	0.002694	0.004621	0.004147	0.0002945	-
rs6186	8:25421627-25421627	A	synonymous_variant	LOW	GNRH1	ENSG00000147437	Transcript	ENST00000421054.7	protein_coding	2020-03-04	-	ENST00000421054.7:c.183C>T	ENSP00000391280.2:p.Phe61%3D	245	183	61	F	ttC/ttT	rs6186	-	-1	-	HGNC	HGNC:4419	-	1	CCDS43725.1	ENSP00000391280	-	Ensembl	-	G	G	-	-	-	Prints:PR01541,PANTHER:PTHR10522,PANTHER:PTHR10522:SF0	-	0.0126	0.005241	0.03576	0.003947	0.0001988	0	0.002694	0.004621	0.004147	0.0002945	-
rs6186	8:25421627-25421627	A	downstream_gene_variant	MODIFIER	DOCK5	ENSG00000147459	Transcript	ENST00000479547.2	retained_intron	-	-	-	-	-	-	-	-	-	rs6186	3545	1	-	HGNC	HGNC:23476	-	5	-	-	-	Ensembl	-	G	G	-	-	-	-	-	0.0126	0.005241	0.03576	0.003947	0.0001988	0	0.002694	0.004621	0.004147	0.0002945	-
rs6186	8:25421627-25421627	A	downstream_gene_variant	MODIFIER	AC091185.1	ENSG00000253476	Transcript	ENST00000523840.1	lncRNA	-	-	-	-	-	-	-	-	-	rs6186	3894	-1	-	Clone_based_ensembl_gene	-	YES	3	-	-	-	Ensembl	-	G	G	-	-	-	-	-	0.0126	0.005241	0.03576	0.003947	0.0001988	0	0.002694	0.004621	0.004147	0.0002945	-
rs6186	8:25421627-25421627	A	synonymous_variant	LOW	GNRH1	2796	Transcript	NM_000825.3	protein_coding	2020-02-03	-	NM_000825.3:c.195C>T	NP_000816.4:p.Phe65%3D	1893	195	65	F	ttC/ttT	rs6186	-	-1	-	EntrezGene	HGNC:4419	-	-	-	NP_000816.4	-	RefSeq	-	G	G	OK	-	-	-	-	0.0126	0.005241	0.03576	0.003947	0.0001988	0	0.002694	0.004621	0.004147	0.0002945	-
rs6186	8:25421627-25421627	A	downstream_gene_variant	MODIFIER	AC091185.1	ENSG00000253476	Transcript	ENST00000523840.1	lncRNA	-	-	-	-	-	-	-	-	-	rs6186	3894	-1	-	Clone_based_ensembl_gene	-	YES	3	-	-	-	Ensembl	-	G	G	-	-	-	-	-	0.0126	0.005241	0.03576	0.003947	0.0001988	0	0.002694	0.004621	0.004147	0.0002945	-
rs6186	8:25421627-25421627	A	downstream_gene_variant	MODIFIER	KCTD9	54793	Transcript	XR_001745545.1	misc_RNA	-	-	-	-	-	-	-	-	-	rs6186	2730	-1	-	EntrezGene	-	-	-	-	-	-	RefSeq	-	G	G	-	-	-	-	-	0.0126	0.005241	0.03576	0.003947	0.0001988	0	0.002694	0.004621	0.004147	0.0002945	-
rs6186	8:25421627-25421627	A	synonymous_variant	LOW	GNRH1	ENSG00000147437	Transcript	ENST00000276414.4	protein_coding	2020-02-03	-	ENST00000276414.4:c.183C>T	ENSP00000276414.4:p.Phe61%3D	1507	183	61	F	ttC/ttT	rs6186	-	-1	-	HGNC	HGNC:4419	YES	1	CCDS43725.1	ENSP00000276414	-	Ensembl	-	G	G	-	-	-	Prints:PR01541,PANTHER:PTHR10522,PANTHER:PTHR10522:SF0	-	0.0126	0.005241	0.03576	0.003947	0.0001988	0	0.002694	0.004621	0.004147	0.0002945	-
rs6186	8:25421627-25421627	A	synonymous_variant	LOW	GNRH1	ENSG00000147437	Transcript	ENST00000421054.7	protein_coding	2020-03-04	-	ENST00000421054.7:c.183C>T	ENSP00000391280.2:p.Phe61%3D	245	183	61	F	ttC/ttT	rs6186	-	-1	-	HGNC	HGNC:4419	-	1	CCDS43725.1	ENSP00000391280	-	Ensembl	-	G	G	-	-	-	Prints:PR01541,PANTHER:PTHR10522,PANTHER:PTHR10522:SF0	-	0.0126	0.005241	0.03576	0.003947	0.0001988	0	0.002694	0.004621	0.004147	0.0002945	-
rs6186	8:25421627-25421627	A	downstream_gene_variant	MODIFIER	DOCK5	ENSG00000147459	Transcript	ENST00000479547.2	retained_intron	-	-	-	-	-	-	-	-	-	rs6186	3545	1	-	HGNC	HGNC:23476	-	5	-	-	-	Ensembl	-	G	G	-	-	-	-	-	0.0126	0.005241	0.03576	0.003947	0.0001988	0	0.002694	0.004621	0.004147	0.0002945	-
rs6186	8:25421627-25421627	A	synonymous_variant	LOW	GNRH1	2796	Transcript	NM_001083111.2	protein_coding	2020-03-04	-	NM_001083111.2:c.183C>T	NP_001076580.1:p.Phe61%3D	245	183	61	F	ttC/ttT	rs6186	-	-1	-	EntrezGene	HGNC:4419	YES	-	-	NP_001076580.1	-	RefSeq	-	G	G	-	-	-	-	-	0.0126	0.005241	0.03576	0.003947	0.0001988	0	0.002694	0.004621	0.004147	0.0002945	-
rs6186	8:25421627-25421627	A	synonymous_variant	LOW	GNRH1	2796	Transcript	NM_000825.3	protein_coding	2020-02-03	-	NM_000825.3:c.195C>T	NP_000816.4:p.Phe65%3D	1893	195	65	F	ttC/ttT	rs6186	-	-1	-	EntrezGene	HGNC:4419	-	-	-	NP_000816.4	-	RefSeq	-	G	G	OK	-	-	-	-	0.0126	0.005241	0.03576	0.003947	0.0001988	0	0.002694	0.004621	0.004147	0.0002945	-
rs6186	8:25421627-25421627	A	synonymous_variant	LOW	GNRH1	ENSG00000147437	Transcript	ENST00000276414.4	protein_coding	2020-02-03	-	ENST00000276414.4:c.183C>T	ENSP00000276414.4:p.Phe61%3D	1507	183	61	F	ttC/ttT	rs6186	-	-1	-	HGNC	HGNC:4419	YES	1	CCDS43725.1	ENSP00000276414	-	Ensembl	-	G	G	-	-	-	Prints:PR01541,PANTHER:PTHR10522,PANTHER:PTHR10522:SF0	-	0.0126	0.005241	0.03576	0.003947	0.0001988	0	0.002694	0.004621	0.004147	0.0002945	-
rs6186	8:25421627-25421627	A	downstream_gene_variant	MODIFIER	KCTD9	54793	Transcript	XR_001745545.1	misc_RNA	-	-	-	-	-	-	-	-	-	rs6186	2730	-1	-	EntrezGene	-	-	-	-	-	-	RefSeq	-	G	G	-	-	-	-	-	0.0126	0.005241	0.03576	0.003947	0.0001988	0	0.002694	0.004621	0.004147	0.0002945	-
rs6186	8:25421627-25421627	A	synonymous_variant	LOW	GNRH1	2796	Transcript	NM_001083111.2	protein_coding	2020-03-04	-	NM_001083111.2:c.183C>T	NP_001076580.1:p.Phe61%3D	245	183	61	F	ttC/ttT	rs6186	-	-1	-	EntrezGene	HGNC:4419	YES	-	-	NP_001076580.1	-	RefSeq	-	G	G	-	-	-	-	-	0.0126	0.005241	0.03576	0.003947	0.0001988	0	0.002694	0.004621	0.004147	0.0002945	-
rs6186	8:25421627-25421627	A	synonymous_variant	LOW	GNRH1	ENSG00000147437	Transcript	ENST00000421054.7	protein_coding	2020-03-04	-	ENST00000421054.7:c.183C>T	ENSP00000391280.2:p.Phe61%3D	245	183	61	F	ttC/ttT	rs6186	-	-1	-	HGNC	HGNC:4419	-	1	CCDS43725.1	ENSP00000391280	-	Ensembl	-	G	G	-	-	-	Prints:PR01541,PANTHER:PTHR10522,PANTHER:PTHR10522:SF0	-	0.0126	0.005241	0.03576	0.003947	0.0001988	0	0.002694	0.004621	0.004147	0.0002945	-
rs6186	8:25421627-25421627	A	downstream_gene_variant	MODIFIER	DOCK5	ENSG00000147459	Transcript	ENST00000479547.2	retained_intron	-	-	-	-	-	-	-	-	-	rs6186	3545	1	-	HGNC	HGNC:23476	-	5	-	-	-	Ensembl	-	G	G	-	-	-	-	-	0.0126	0.005241	0.03576	0.003947	0.0001988	0	0.002694	0.004621	0.004147	0.0002945	-
rs6186	8:25421627-25421627	A	synonymous_variant	LOW	GNRH1	ENSG00000147437	Transcript	ENST00000276414.4	protein_coding	2020-02-03	-	ENST00000276414.4:c.183C>T	ENSP00000276414.4:p.Phe61%3D	1507	183	61	F	ttC/ttT	rs6186	-	-1	-	HGNC	HGNC:4419	YES	1	CCDS43725.1	ENSP00000276414	-	Ensembl	-	G	G	-	-	-	Prints:PR01541,PANTHER:PTHR10522,PANTHER:PTHR10522:SF0	-	0.0126	0.005241	0.03576	0.003947	0.0001988	0	0.002694	0.004621	0.004147	0.0002945	-
rs6186	8:25421627-25421627	A	synonymous_variant	LOW	GNRH1	2796	Transcript	NM_000825.3	protein_coding	2020-02-03	-	NM_000825.3:c.195C>T	NP_000816.4:p.Phe65%3D	1893	195	65	F	ttC/ttT	rs6186	-	-1	-	EntrezGene	HGNC:4419	-	-	-	NP_000816.4	-	RefSeq	-	G	G	OK	-	-	-	-	0.0126	0.005241	0.03576	0.003947	0.0001988	0	0.002694	0.004621	0.004147	0.0002945	-
rs6186	8:25421627-25421627	A	synonymous_variant	LOW	GNRH1	2796	Transcript	NM_001083111.2	protein_coding	2020-03-04	-	NM_001083111.2:c.183C>T	NP_001076580.1:p.Phe61%3D	245	183	61	F	ttC/ttT	rs6186	-	-1	-	EntrezGene	HGNC:4419	YES	-	-	NP_001076580.1	-	RefSeq	-	G	G	-	-	-	-	-	0.0126	0.005241	0.03576	0.003947	0.0001988	0	0.002694	0.004621	0.004147	0.0002945	-
rs6186	8:25421627-25421627	A	downstream_gene_variant	MODIFIER	KCTD9	54793	Transcript	XR_001745545.1	misc_RNA	-	-	-	-	-	-	-	-	-	rs6186	2730	-1	-	EntrezGene	-	-	-	-	-	-	RefSeq	-	G	G	-	-	-	-	-	0.0126	0.005241	0.03576	0.003947	0.0001988	0	0.002694	0.004621	0.004147	0.0002945	-
rs35542850	8:25423190-25423190	G	downstream_gene_variant	MODIFIER	AC091185.1	ENSG00000253476	Transcript	ENST00000523840.1	lncRNA	-	-	-	-	-	-	-	-	-	rs35542850	2331	-1	-	Clone_based_ensembl_gene	-	YES	3	-	-	-	Ensembl	-	C	C	-	-	-	-	-	0.0004	0.001528	0.0001938	0.001566	0	0	0.0001393	0.002122	0.003138	0.002026	-
rs35542850	8:25423190-25423190	G	missense_variant,splice_region_variant	MODERATE	GNRH1	ENSG00000147437	Transcript	ENST00000276414.4	protein_coding	2020-01-03	-	ENST00000276414.4:c.141G>C	ENSP00000276414.4:p.Glu47Asp	1465	141	47	E/D	gaG/gaC	rs35542850	-	-1	-	HGNC	HGNC:4419	YES	1	CCDS43725.1	ENSP00000276414	-	Ensembl	-	C	C	-	tolerated(0.12)	probably_damaging(0.991)	Prints:PR01541,PANTHER:PTHR10522,PANTHER:PTHR10522:SF0	-	0.0004	0.001528	0.0001938	0.001566	0	0	0.0001393	0.002122	0.003138	0.002026	-
rs35542850	8:25423190-25423190	G	missense_variant,splice_region_variant	MODERATE	GNRH1	ENSG00000147437	Transcript	ENST00000421054.7	protein_coding	2020-02-04	-	ENST00000421054.7:c.141G>C	ENSP00000391280.2:p.Glu47Asp	203	141	47	E/D	gaG/gaC	rs35542850	-	-1	-	HGNC	HGNC:4419	-	1	CCDS43725.1	ENSP00000391280	-	Ensembl	-	C	C	-	tolerated(0.12)	probably_damaging(0.991)	Prints:PR01541,PANTHER:PTHR10522,PANTHER:PTHR10522:SF0	-	0.0004	0.001528	0.0001938	0.001566	0	0	0.0001393	0.002122	0.003138	0.002026	-
rs35542850	8:25423190-25423190	G	missense_variant,splice_region_variant	MODERATE	GNRH1	2796	Transcript	NM_001083111.2	protein_coding	2020-02-04	-	NM_001083111.2:c.141G>C	NP_001076580.1:p.Glu47Asp	203	141	47	E/D	gaG/gaC	rs35542850	-	-1	-	EntrezGene	HGNC:4419	YES	-	-	NP_001076580.1	-	RefSeq	-	C	C	-	tolerated(0.12)	probably_damaging(0.991)	-	-	0.0004	0.001528	0.0001938	0.001566	0	0	0.0001393	0.002122	0.003138	0.002026	-
rs35542850	8:25423190-25423190	G	missense_variant,splice_region_variant	MODERATE	GNRH1	2796	Transcript	NM_000825.3	protein_coding	2020-01-03	-	NM_000825.3:c.153G>C	NP_000816.4:p.Glu51Asp	1851	153	51	E/D	gaG/gaC	rs35542850	-	-1	-	EntrezGene	HGNC:4419	-	-	-	NP_000816.4	-	RefSeq	-	C	C	OK	tolerated(0.11)	probably_damaging(0.992)	-	-	0.0004	0.001528	0.0001938	0.001566	0	0	0.0001393	0.002122	0.003138	0.002026	-
rs35542850	8:25423190-25423190	G	downstream_gene_variant	MODIFIER	KCTD9	ENSG00000104756	Transcript	ENST00000221200.9	protein_coding	-	-	-	-	-	-	-	-	-	rs35542850	4657	-1	-	HGNC	HGNC:22401	YES	1	CCDS6048.1	ENSP00000221200	-	Ensembl	-	C	C	-	-	-	-	-	0.0004	0.001528	0.0001938	0.001566	0	0	0.0001393	0.002122	0.003138	0.002026	-
rs35542850	8:25423190-25423190	G	downstream_gene_variant	MODIFIER	KCTD9	54793	Transcript	NM_017634.4	protein_coding	-	-	-	-	-	-	-	-	-	rs35542850	4657	-1	-	EntrezGene	HGNC:22401	YES	-	-	NP_060104.2	-	RefSeq	-	C	C	-	-	-	-	-	0.0004	0.001528	0.0001938	0.001566	0	0	0.0001393	0.002122	0.003138	0.002026	-
rs35542850	8:25423190-25423190	G	downstream_gene_variant	MODIFIER	KCTD9	54793	Transcript	XR_001745545.1	misc_RNA	-	-	-	-	-	-	-	-	-	rs35542850	1167	-1	-	EntrezGene	HGNC:22401	-	-	-	-	-	RefSeq	-	C	C	-	-	-	-	-	0.0004	0.001528	0.0001938	0.001566	0	0	0.0001393	0.002122	0.003138	0.002026	-
rs35542850	8:25423190-25423190	G	regulatory_region_variant	MODIFIER	-	-	RegulatoryFeature	ENSR00001136227	-	-	-	-	-	-	-	-	-	-	rs35542850	-	-	-	-	-	-	-	-	-	-	-	-	-	-	-	-	-	-	-	0.0004	0.001528	0.0001938	0.001566	0	0	0.0001393	0.002122	0.003138	0.002026	-
rs55642501	8:38429736-38429736	T	intron_variant	MODIFIER	FGFR1	ENSG00000077782	Transcript	ENST00000326324.10	protein_coding	-	2020-02-16	ENST00000326324.10:c.92-1301G>A	-	-	-	-	-	-	rs55642501,CM050258	-	-1	-	HGNC	HGNC:3688	-	1	CCDS43731.1	ENSP00000327229	-	Ensembl	-	C	C	-	-	-	-	-	0.0006	0.0004199	0	0.0004676	0.001204	0.002712	0	0.0001917	0	0.0001143	benign
rs55642501	8:38429736-38429736	T	missense_variant	MODERATE	FGFR1	ENSG00000077782	Transcript	ENST00000335922.9	protein_coding	2020-04-19	-	ENST00000335922.9:c.280G>A	ENSP00000337247.5:p.Val94Ile	1101	280	94	V/I	Gta/Ata	rs55642501,CM050258	-	-1	-	HGNC	HGNC:3688	-	1	CCDS55221.1	ENSP00000337247	-	Ensembl	-	C	C	-	tolerated(0.35)	benign(0.115)	Gene3D:2.60.40.10,Pfam:PF00047,PIRSF:PIRSF000628,PROSITE_profiles:PS50835,PANTHER:PTHR24416,PANTHER:PTHR24416:SF131,SMART:SM00408,SMART:SM00409,Superfamily:SSF48726,CDD:cd04973	-	0.0006	0.0004199	0	0.0004676	0.001204	0.002712	0	0.0001917	0	0.0001143	benign
rs55642501	8:38429736-38429736	T	missense_variant	MODERATE	FGFR1	ENSG00000077782	Transcript	ENST00000341462.8	protein_coding	2020-03-19	-	ENST00000341462.8:c.304G>A	ENSP00000340636.6:p.Val102Ile	1246	304	102	V/I	Gta/Ata	rs55642501,CM050258	-	-1	-	HGNC	HGNC:3688	-	5	-	ENSP00000340636	-	Ensembl	-	C	C	-	tolerated(0.39)	benign(0.046)	Gene3D:2.60.40.10,Pfam:PF00047,PIRSF:PIRSF000615,PROSITE_profiles:PS50835,PANTHER:PTHR24416,PANTHER:PTHR24416:SF131,SMART:SM00408,SMART:SM00409,Superfamily:SSF48726,CDD:cd04973	-	0.0006	0.0004199	0	0.0004676	0.001204	0.002712	0	0.0001917	0	0.0001143	benign
rs55642501	8:38429736-38429736	T	intron_variant	MODIFIER	FGFR1	ENSG00000077782	Transcript	ENST00000356207.9	protein_coding	-	2020-02-16	ENST00000356207.9:c.92-1301G>A	-	-	-	-	-	-	rs55642501,CM050258	-	-1	-	HGNC	HGNC:3688	-	1	CCDS43730.1	ENSP00000348537	-	Ensembl	-	C	C	-	-	-	-	-	0.0006	0.0004199	0	0.0004676	0.001204	0.002712	0	0.0001917	0	0.0001143	benign
rs55642501	8:38429736-38429736	T	non_coding_transcript_exon_variant	MODIFIER	FGFR1	ENSG00000077782	Transcript	ENST00000397090.4	retained_intron	2020-03-03	-	ENST00000397090.4:n.562G>A	-	562	-	-	-	-	rs55642501,CM050258	-	-1	-	HGNC	HGNC:3688	-	2	-	-	-	Ensembl	-	C	C	-	-	-	-	-	0.0006	0.0004199	0	0.0004676	0.001204	0.002712	0	0.0001917	0	0.0001143	benign
rs55642501	8:38429736-38429736	T	missense_variant	MODERATE	FGFR1	ENSG00000077782	Transcript	ENST00000397091.9	protein_coding	2020-03-18	-	ENST00000397091.9:c.304G>A	ENSP00000380280.5:p.Val102Ile	1053	304	102	V/I	Gta/Ata	rs55642501,CM050258	-	-1	-	HGNC	HGNC:3688	-	1	CCDS43732.1	ENSP00000380280	-	Ensembl	-	C	C	-	tolerated(0.32)	benign(0.044)	Gene3D:2.60.40.10,Pfam:PF00047,PIRSF:PIRSF000628,PROSITE_profiles:PS50835,PANTHER:PTHR24416,PANTHER:PTHR24416:SF131,SMART:SM00408,SMART:SM00409,Superfamily:SSF48726,CDD:cd04973	-	0.0006	0.0004199	0	0.0004676	0.001204	0.002712	0	0.0001917	0	0.0001143	benign
rs55642501	8:38429736-38429736	T	intron_variant	MODIFIER	FGFR1	ENSG00000077782	Transcript	ENST00000397103.5	protein_coding	-	2020-01-15	ENST00000397103.5:c.92-1301G>A	-	-	-	-	-	-	rs55642501,CM050258	-	-1	-	HGNC	HGNC:3688	-	5	-	ENSP00000380292	-	Ensembl	-	C	C	-	-	-	-	-	0.0006	0.0004199	0	0.0004676	0.001204	0.002712	0	0.0001917	0	0.0001143	benign
rs55642501	8:38429736-38429736	T	missense_variant	MODERATE	FGFR1	ENSG00000077782	Transcript	ENST00000397108.8	protein_coding	2020-04-19	-	ENST00000397108.8:c.304G>A	ENSP00000380297.4:p.Val102Ile	605	304	102	V/I	Gta/Ata	rs55642501,CM050258	-	-1	-	HGNC	HGNC:3688	-	1	CCDS43732.1	ENSP00000380297	-	Ensembl	-	C	C	-	tolerated(0.32)	benign(0.044)	Gene3D:2.60.40.10,Pfam:PF00047,PIRSF:PIRSF000628,PROSITE_profiles:PS50835,PANTHER:PTHR24416,PANTHER:PTHR24416:SF131,SMART:SM00408,SMART:SM00409,Superfamily:SSF48726,CDD:cd04973	-	0.0006	0.0004199	0	0.0004676	0.001204	0.002712	0	0.0001917	0	0.0001143	benign
rs55642501	8:38429736-38429736	T	missense_variant	MODERATE	FGFR1	ENSG00000077782	Transcript	ENST00000397113.6	protein_coding	2020-03-18	-	ENST00000397113.6:c.304G>A	ENSP00000380302.2:p.Val102Ile	621	304	102	V/I	Gta/Ata	rs55642501,CM050258	-	-1	-	HGNC	HGNC:3688	-	2	CCDS43732.1	ENSP00000380302	-	Ensembl	-	C	C	-	tolerated(0.32)	benign(0.044)	Gene3D:2.60.40.10,Pfam:PF00047,PIRSF:PIRSF000628,PROSITE_profiles:PS50835,PANTHER:PTHR24416,PANTHER:PTHR24416:SF131,SMART:SM00408,SMART:SM00409,Superfamily:SSF48726,CDD:cd04973	-	0.0006	0.0004199	0	0.0004676	0.001204	0.002712	0	0.0001917	0	0.0001143	benign
rs55642501	8:38429736-38429736	T	missense_variant	MODERATE	FGFR1	ENSG00000077782	Transcript	ENST00000413133.6	protein_coding	2020-04-04	-	ENST00000413133.6:c.304G>A	ENSP00000400708.2:p.Val102Ile	571	304	102	V/I	Gta/Ata	rs55642501,CM050258	-	-1	cds_end_NF	HGNC	HGNC:3688	-	4	-	ENSP00000400708	-	Ensembl	-	C	C	-	deleterious(0.03)	benign(0.118)	Gene3D:2.60.40.10,Pfam:PF00047,PROSITE_profiles:PS50835,SMART:SM00408,Superfamily:SSF48726	-	0.0006	0.0004199	0	0.0004676	0.001204	0.002712	0	0.0001917	0	0.0001143	benign
rs55642501	8:38429736-38429736	T	downstream_gene_variant	MODIFIER	AC087623.1	ENSG00000255201	Transcript	ENST00000528407.1	lncRNA	-	-	-	-	-	-	-	-	-	rs55642501,CM050258	3640	1	-	Clone_based_ensembl_gene	-	YES	4	-	-	-	Ensembl	-	C	C	-	-	-	-	-	0.0006	0.0004199	0	0.0004676	0.001204	0.002712	0	0.0001917	0	0.0001143	benign
rs55642501	8:38429736-38429736	T	intron_variant	MODIFIER	FGFR1	ENSG00000077782	Transcript	ENST00000434187.5	protein_coding	-	2020-03-03	ENST00000434187.5:c.92-1301G>A	-	-	-	-	-	-	rs55642501,CM050258	-	-1	cds_end_NF	HGNC	HGNC:3688	-	4	-	ENSP00000392645	-	Ensembl	-	C	C	-	-	-	-	-	0.0006	0.0004199	0	0.0004676	0.001204	0.002712	0	0.0001917	0	0.0001143	benign
rs55642501	8:38429736-38429736	T	missense_variant	MODERATE	FGFR1	ENSG00000077782	Transcript	ENST00000447712.7	protein_coding	2020-03-18	-	ENST00000447712.7:c.304G>A	ENSP00000400162.2:p.Val102Ile	1047	304	102	V/I	Gta/Ata	rs55642501,CM050258	-	-1	-	HGNC	HGNC:3688	-	1	CCDS6107.2	ENSP00000400162	-	Ensembl	-	C	C	-	tolerated(0.35)	benign(0.118)	Gene3D:2.60.40.10,Pfam:PF00047,PIRSF:PIRSF000628,PROSITE_profiles:PS50835,PANTHER:PTHR24416,PANTHER:PTHR24416:SF131,SMART:SM00408,SMART:SM00409,Superfamily:SSF48726,CDD:cd04973	-	0.0006	0.0004199	0	0.0004676	0.001204	0.002712	0	0.0001917	0	0.0001143	benign
rs55642501	8:38429736-38429736	T	intron_variant,non_coding_transcript_variant	MODIFIER	FGFR1	ENSG00000077782	Transcript	ENST00000470826.5	retained_intron	-	2020-02-05	ENST00000470826.5:n.508-1301G>A	-	-	-	-	-	-	rs55642501,CM050258	-	-1	-	HGNC	HGNC:3688	-	1	-	-	-	Ensembl	-	C	C	-	-	-	-	-	0.0006	0.0004199	0	0.0004676	0.001204	0.002712	0	0.0001917	0	0.0001143	benign
rs55642501	8:38429736-38429736	T	downstream_gene_variant	MODIFIER	RPS20P22	ENSG00000239218	Transcript	ENST00000473700.2	transcribed_processed_pseudogene	-	-	-	-	-	-	-	-	-	rs55642501,CM050258	4651	-1	-	HGNC	HGNC:36379	-	-	-	-	-	Ensembl	-	C	C	-	-	-	-	-	0.0006	0.0004199	0	0.0004676	0.001204	0.002712	0	0.0001917	0	0.0001143	benign
rs55642501	8:38429736-38429736	T	non_coding_transcript_exon_variant	MODIFIER	FGFR1	ENSG00000077782	Transcript	ENST00000474970.1	retained_intron	2020-01-03	-	ENST00000474970.1:n.76G>A	-	76	-	-	-	-	rs55642501,CM050258	-	-1	-	HGNC	HGNC:3688	-	5	-	-	-	Ensembl	-	C	C	-	-	-	-	-	0.0006	0.0004199	0	0.0004676	0.001204	0.002712	0	0.0001917	0	0.0001143	benign
rs55642501	8:38429736-38429736	T	upstream_gene_variant	MODIFIER	FGFR1	ENSG00000077782	Transcript	ENST00000475621.1	retained_intron	-	-	-	-	-	-	-	-	-	rs55642501,CM050258	3555	-1	-	HGNC	HGNC:3688	-	2	-	-	-	Ensembl	-	C	C	-	-	-	-	-	0.0006	0.0004199	0	0.0004676	0.001204	0.002712	0	0.0001917	0	0.0001143	benign
rs55642501	8:38429736-38429736	T	missense_variant,NMD_transcript_variant	MODERATE	FGFR1	ENSG00000077782	Transcript	ENST00000484370.5	nonsense_mediated_decay	2020-02-06	-	ENST00000484370.5:c.304G>A	ENSP00000433163.1:p.Val102Ile	304	304	102	V/I	Gta/Ata	rs55642501,CM050258	-	-1	-	HGNC	HGNC:3688	-	1	-	ENSP00000433163	-	Ensembl	-	C	C	-	tolerated(0.47)	benign(0.367)	-	-	0.0006	0.0004199	0	0.0004676	0.001204	0.002712	0	0.0001917	0	0.0001143	benign
rs55642501	8:38429736-38429736	T	intron_variant,NMD_transcript_variant	MODIFIER	FGFR1	ENSG00000077782	Transcript	ENST00000487647.5	nonsense_mediated_decay	-	2020-01-11	ENST00000487647.5:c.92-346G>A	-	-	-	-	-	-	rs55642501,CM050258	-	-1	-	HGNC	HGNC:3688	-	1	-	ENSP00000435254	-	Ensembl	-	C	C	-	-	-	-	-	0.0006	0.0004199	0	0.0004676	0.001204	0.002712	0	0.0001917	0	0.0001143	benign
rs55642501	8:38429736-38429736	T	missense_variant	MODERATE	FGFR1	ENSG00000077782	Transcript	ENST00000425967.7	protein_coding	2020-04-19	-	ENST00000425967.7:c.403G>A	ENSP00000393312.3:p.Val135Ile	726	403	135	V/I	Gta/Ata	rs55642501,CM050258	-	-1	-	HGNC	HGNC:3688	YES	1	CCDS55223.1	ENSP00000393312	-	Ensembl	-	C	C	-	tolerated(0.3)	benign(0.084)	Gene3D:2.60.40.10,Pfam:PF00047,PIRSF:PIRSF000628,PROSITE_profiles:PS50835,PANTHER:PTHR24416,PANTHER:PTHR24416:SF131,SMART:SM00408,SMART:SM00409,Superfamily:SSF48726,CDD:cd04973	-	0.0006	0.0004199	0	0.0004676	0.001204	0.002712	0	0.0001917	0	0.0001143	benign
rs55642501	8:38429736-38429736	T	intron_variant,non_coding_transcript_variant	MODIFIER	FGFR1	ENSG00000077782	Transcript	ENST00000496296.5	retained_intron	-	2020-02-05	ENST00000496296.5:n.835-1301G>A	-	-	-	-	-	-	rs55642501,CM050258	-	-1	-	HGNC	HGNC:3688	-	1	-	-	-	Ensembl	-	C	C	-	-	-	-	-	0.0006	0.0004199	0	0.0004676	0.001204	0.002712	0	0.0001917	0	0.0001143	benign
rs55642501	8:38429736-38429736	T	missense_variant	MODERATE	FGFR1	ENSG00000077782	Transcript	ENST00000525001.5	protein_coding	2020-03-07	-	ENST00000525001.5:c.304G>A	ENSP00000434712.1:p.Val102Ile	563	304	102	V/I	Gta/Ata	rs55642501,CM050258	-	-1	cds_end_NF	HGNC	HGNC:3688	-	5	-	ENSP00000434712	-	Ensembl	-	C	C	-	tolerated(0.44)	benign(0.118)	Gene3D:2.60.40.10,Pfam:PF00047,PROSITE_profiles:PS50835,PANTHER:PTHR24416,PANTHER:PTHR24416:SF131,SMART:SM00408,SMART:SM00409,Superfamily:SSF48726,CDD:cd04973	-	0.0006	0.0004199	0	0.0004676	0.001204	0.002712	0	0.0001917	0	0.0001143	benign
rs55642501	8:38429736-38429736	T	non_coding_transcript_exon_variant	MODIFIER	FGFR1	ENSG00000077782	Transcript	ENST00000526570.5	retained_intron	2020-01-14	-	ENST00000526570.5:n.1085G>A	-	1085	-	-	-	-	rs55642501,CM050258	-	-1	-	HGNC	HGNC:3688	-	1	-	-	-	Ensembl	-	C	C	-	-	-	-	-	0.0006	0.0004199	0	0.0004676	0.001204	0.002712	0	0.0001917	0	0.0001143	benign
rs55642501	8:38429736-38429736	T	intron_variant	MODIFIER	FGFR1	ENSG00000077782	Transcript	ENST00000526742.5	protein_coding	-	2020-02-04	ENST00000526742.5:c.92-1301G>A	-	-	-	-	-	-	rs55642501,CM050258	-	-1	cds_end_NF	HGNC	HGNC:3688	-	4	-	ENSP00000433569	-	Ensembl	-	C	C	-	-	-	-	-	0.0006	0.0004199	0	0.0004676	0.001204	0.002712	0	0.0001917	0	0.0001143	benign
rs55642501	8:38429736-38429736	T	intron_variant,non_coding_transcript_variant	MODIFIER	FGFR1	ENSG00000077782	Transcript	ENST00000527203.5	processed_transcript	-	2020-01-03	ENST00000527203.5:n.122-1301G>A	-	-	-	-	-	-	rs55642501,CM050258	-	-1	-	HGNC	HGNC:3688	-	3	-	-	-	Ensembl	-	C	C	-	-	-	-	-	0.0006	0.0004199	0	0.0004676	0.001204	0.002712	0	0.0001917	0	0.0001143	benign
rs55642501	8:38429736-38429736	T	non_coding_transcript_exon_variant	MODIFIER	FGFR1	2260	Transcript	XR_001745496.1	misc_RNA	2020-03-18	-	XR_001745496.1:n.552G>A	-	552	-	-	-	-	rs55642501,CM050258	-	-1	-	EntrezGene	HGNC:3688	YES	-	-	-	-	RefSeq	-	C	C	-	-	-	-	-	0.0006	0.0004199	0	0.0004676	0.001204	0.002712	0	0.0001917	0	0.0001143	benign
rs55642501	8:38429736-38429736	T	intron_variant	MODIFIER	FGFR1	ENSG00000077782	Transcript	ENST00000529552.5	protein_coding	-	2020-02-04	ENST00000529552.5:c.92-1301G>A	-	-	-	-	-	-	rs55642501,CM050258	-	-1	cds_end_NF	HGNC	HGNC:3688	-	4	-	ENSP00000435283	-	Ensembl	-	C	C	-	-	-	-	-	0.0006	0.0004199	0	0.0004676	0.001204	0.002712	0	0.0001917	0	0.0001143	benign
rs55642501	8:38429736-38429736	T	intron_variant	MODIFIER	FGFR1	ENSG00000077782	Transcript	ENST00000530568.5	protein_coding	-	2020-02-03	ENST00000530568.5:c.92-1301G>A	-	-	-	-	-	-	rs55642501,CM050258	-	-1	cds_end_NF	HGNC	HGNC:3688	-	3	-	ENSP00000434473	-	Ensembl	-	C	C	-	-	-	-	-	0.0006	0.0004199	0	0.0004676	0.001204	0.002712	0	0.0001917	0	0.0001143	benign
rs55642501	8:38429736-38429736	T	intron_variant,non_coding_transcript_variant	MODIFIER	FGFR1	ENSG00000077782	Transcript	ENST00000530701.1	processed_transcript	-	2020-01-01	ENST00000530701.1:n.178-7795G>A	-	-	-	-	-	-	rs55642501,CM050258	-	-1	-	HGNC	HGNC:3688	-	1	-	-	-	Ensembl	-	C	C	-	-	-	-	-	0.0006	0.0004199	0	0.0004676	0.001204	0.002712	0	0.0001917	0	0.0001143	benign
rs55642501	8:38429736-38429736	T	non_coding_transcript_exon_variant	MODIFIER	FGFR1	ENSG00000077782	Transcript	ENST00000532386.5	retained_intron	2020-01-05	-	ENST00000532386.5:n.267G>A	-	267	-	-	-	-	rs55642501,CM050258	-	-1	-	HGNC	HGNC:3688	-	3	-	-	-	Ensembl	-	C	C	-	-	-	-	-	0.0006	0.0004199	0	0.0004676	0.001204	0.002712	0	0.0001917	0	0.0001143	benign
rs55642501	8:38429736-38429736	T	missense_variant	MODERATE	FGFR1	ENSG00000077782	Transcript	ENST00000532791.5	protein_coding	2020-03-18	-	ENST00000532791.5:c.304G>A	ENSP00000432972.1:p.Val102Ile	1034	304	102	V/I	Gta/Ata	rs55642501,CM050258	-	-1	-	HGNC	HGNC:3688	-	5	CCDS55222.1	ENSP00000432972	-	Ensembl	-	C	C	-	tolerated(0.36)	benign(0.072)	Gene3D:2.60.40.10,Pfam:PF00047,PIRSF:PIRSF000628,PROSITE_profiles:PS50835,PANTHER:PTHR24416,PANTHER:PTHR24416:SF131,SMART:SM00408,SMART:SM00409,Superfamily:SSF48726,CDD:cd04973	-	0.0006	0.0004199	0	0.0004676	0.001204	0.002712	0	0.0001917	0	0.0001143	benign
rs55642501	8:38429736-38429736	T	intron_variant	MODIFIER	FGFR1	ENSG00000077782	Transcript	ENST00000533668.5	protein_coding	-	2020-01-04	ENST00000533668.5:c.-116-1301G>A	-	-	-	-	-	-	rs55642501,CM050258	-	-1	cds_end_NF	HGNC	HGNC:3688	-	5	-	ENSP00000434869	-	Ensembl	-	C	C	-	-	-	-	-	0.0006	0.0004199	0	0.0004676	0.001204	0.002712	0	0.0001917	0	0.0001143	benign
rs55642501	8:38429736-38429736	T	intron_variant	MODIFIER	FGFR1	ENSG00000077782	Transcript	ENST00000619564.3	protein_coding	-	2020-02-15	ENST00000619564.3:c.92-1301G>A	-	-	-	-	-	-	rs55642501,CM050258	-	-1	-	HGNC	HGNC:3688	-	5	-	ENSP00000484553	-	Ensembl	-	C	C	-	-	-	-	-	0.0006	0.0004199	0	0.0004676	0.001204	0.002712	0	0.0001917	0	0.0001143	benign
rs55642501	8:38429736-38429736	T	missense_variant,NMD_transcript_variant	MODERATE	FGFR1	ENSG00000077782	Transcript	ENST00000649678.1	nonsense_mediated_decay	2020-04-22	-	ENST00000649678.1:c.304G>A	ENSP00000497266.1:p.Val102Ile	476	304	102	V/I	Gta/Ata	rs55642501,CM050258	-	-1	-	HGNC	HGNC:3688	-	-	-	ENSP00000497266	-	Ensembl	-	C	C	-	tolerated(0.34)	benign(0.011)	-	-	0.0006	0.0004199	0	0.0004676	0.001204	0.002712	0	0.0001917	0	0.0001143	benign
rs55642501	8:38429736-38429736	T	3_prime_UTR_variant,NMD_transcript_variant	MODIFIER	FGFR1	ENSG00000077782	Transcript	ENST00000674189.1	nonsense_mediated_decay	2020-04-17	-	ENST00000674189.1:c.*271G>A	-	673	-	-	-	-	rs55642501,CM050258	-	-1	-	HGNC	HGNC:3688	-	-	-	ENSP00000501345	-	Ensembl	-	C	C	-	-	-	-	-	0.0006	0.0004199	0	0.0004676	0.001204	0.002712	0	0.0001917	0	0.0001143	benign
rs55642501	8:38429736-38429736	T	upstream_gene_variant	MODIFIER	FGFR1	ENSG00000077782	Transcript	ENST00000674235.1	nonsense_mediated_decay	-	-	-	-	-	-	-	-	-	rs55642501,CM050258	1301	-1	cds_start_NF	HGNC	HGNC:3688	-	-	-	ENSP00000501425	-	Ensembl	-	C	C	-	-	-	-	-	0.0006	0.0004199	0	0.0004676	0.001204	0.002712	0	0.0001917	0	0.0001143	benign
rs55642501	8:38429736-38429736	T	3_prime_UTR_variant,NMD_transcript_variant	MODIFIER	FGFR1	ENSG00000077782	Transcript	ENST00000674380.1	nonsense_mediated_decay	2020-04-19	-	ENST00000674380.1:c.*271G>A	-	640	-	-	-	-	rs55642501,CM050258	-	-1	-	HGNC	HGNC:3688	-	-	-	ENSP00000501514	-	Ensembl	-	C	C	-	-	-	-	-	0.0006	0.0004199	0	0.0004676	0.001204	0.002712	0	0.0001917	0	0.0001143	benign
rs55642501	8:38429736-38429736	T	non_coding_transcript_exon_variant	MODIFIER	FGFR1	ENSG00000077782	Transcript	ENST00000674474.1	retained_intron	2020-03-18	-	ENST00000674474.1:n.564G>A	-	564	-	-	-	-	rs55642501,CM050258	-	-1	-	HGNC	HGNC:3688	-	-	-	-	-	Ensembl	-	C	C	-	-	-	-	-	0.0006	0.0004199	0	0.0004676	0.001204	0.002712	0	0.0001917	0	0.0001143	benign
rs55642501	8:38429736-38429736	T	missense_variant	MODERATE	FGFR1	2260	Transcript	NM_001174063.2	protein_coding	2020-03-18	-	NM_001174063.2:c.304G>A	NP_001167534.1:p.Val102Ile	1047	304	102	V/I	Gta/Ata	rs55642501,CM050258	-	-1	-	EntrezGene	HGNC:3688	-	-	-	NP_001167534.1	-	RefSeq	-	C	C	-	tolerated(0.36)	benign(0.072)	-	-	0.0006	0.0004199	0	0.0004676	0.001204	0.002712	0	0.0001917	0	0.0001143	benign
rs55642501	8:38429736-38429736	T	missense_variant	MODERATE	FGFR1	2260	Transcript	NM_001174064.2	protein_coding	2020-04-19	-	NM_001174064.2:c.280G>A	NP_001167535.1:p.Val94Ile	1115	280	94	V/I	Gta/Ata	rs55642501,CM050258	-	-1	-	EntrezGene	HGNC:3688	-	-	-	NP_001167535.1	-	RefSeq	-	C	C	-	tolerated(0.35)	benign(0.115)	-	-	0.0006	0.0004199	0	0.0004676	0.001204	0.002712	0	0.0001917	0	0.0001143	benign
rs55642501	8:38429736-38429736	T	missense_variant	MODERATE	FGFR1	2260	Transcript	NM_001174065.2	protein_coding	2020-03-18	-	NM_001174065.2:c.304G>A	NP_001167536.1:p.Val102Ile	445	304	102	V/I	Gta/Ata	rs55642501,CM050258	-	-1	-	EntrezGene	HGNC:3688	-	-	-	NP_001167536.1	-	RefSeq	-	C	C	-	tolerated(0.32)	benign(0.044)	-	-	0.0006	0.0004199	0	0.0004676	0.001204	0.002712	0	0.0001917	0	0.0001143	benign
rs55642501	8:38429736-38429736	T	intron_variant	MODIFIER	FGFR1	2260	Transcript	NM_001174066.2	protein_coding	-	2020-02-16	NM_001174066.2:c.92-1301G>A	-	-	-	-	-	-	rs55642501,CM050258	-	-1	-	EntrezGene	HGNC:3688	-	-	-	NP_001167537.1	-	RefSeq	-	C	C	-	-	-	-	-	0.0006	0.0004199	0	0.0004676	0.001204	0.002712	0	0.0001917	0	0.0001143	benign
rs55642501	8:38429736-38429736	T	missense_variant	MODERATE	FGFR1	2260	Transcript	NM_001174067.1	protein_coding	2020-04-19	-	NM_001174067.1:c.403G>A	NP_001167538.1:p.Val135Ile	726	403	135	V/I	Gta/Ata	rs55642501,CM050258	-	-1	-	EntrezGene	HGNC:3688	-	-	-	NP_001167538.1	-	RefSeq	-	C	C	-	tolerated(0.3)	benign(0.084)	-	-	0.0006	0.0004199	0	0.0004676	0.001204	0.002712	0	0.0001917	0	0.0001143	benign
rs55642501	8:38429736-38429736	T	missense_variant	MODERATE	FGFR1	2260	Transcript	NM_001354367.1	protein_coding	2020-03-18	-	NM_001354367.1:c.304G>A	NP_001341296.1:p.Val102Ile	1246	304	102	V/I	Gta/Ata	rs55642501,CM050258	-	-1	-	EntrezGene	HGNC:3688	-	-	-	NP_001341296.1	-	RefSeq	-	C	C	OK	-	-	-	-	0.0006	0.0004199	0	0.0004676	0.001204	0.002712	0	0.0001917	0	0.0001143	benign
rs55642501	8:38429736-38429736	T	intron_variant	MODIFIER	FGFR1	2260	Transcript	NM_001354368.2	protein_coding	-	2020-02-16	NM_001354368.2:c.92-1301G>A	-	-	-	-	-	-	rs55642501,CM050258	-	-1	-	EntrezGene	HGNC:3688	-	-	-	NP_001341297.1	-	RefSeq	-	C	C	-	-	-	-	-	0.0006	0.0004199	0	0.0004676	0.001204	0.002712	0	0.0001917	0	0.0001143	benign
rs55642501	8:38429736-38429736	T	missense_variant	MODERATE	FGFR1	2260	Transcript	NM_001354369.1	protein_coding	2020-03-18	-	NM_001354369.1:c.304G>A	NP_001341298.1:p.Val102Ile	566	304	102	V/I	Gta/Ata	rs55642501,CM050258	-	-1	-	EntrezGene	HGNC:3688	-	-	-	NP_001341298.1	-	RefSeq	-	C	C	OK	-	-	-	-	0.0006	0.0004199	0	0.0004676	0.001204	0.002712	0	0.0001917	0	0.0001143	benign
rs55642501	8:38429736-38429736	T	intron_variant	MODIFIER	FGFR1	2260	Transcript	NM_001354370.1	protein_coding	-	2020-02-16	NM_001354370.1:c.92-1301G>A	-	-	-	-	-	-	rs55642501,CM050258	-	-1	-	EntrezGene	HGNC:3688	-	-	-	NP_001341299.1	-	RefSeq	-	C	C	OK	-	-	-	-	0.0006	0.0004199	0	0.0004676	0.001204	0.002712	0	0.0001917	0	0.0001143	benign
rs55642501	8:38429736-38429736	T	missense_variant	MODERATE	FGFR1	2260	Transcript	NM_015850.4	protein_coding	2020-03-18	-	NM_015850.4:c.304G>A	NP_056934.2:p.Val102Ile	1047	304	102	V/I	Gta/Ata	rs55642501,CM050258	-	-1	-	EntrezGene	HGNC:3688	-	-	-	NP_056934.2	-	RefSeq	-	C	C	-	tolerated(0.32)	benign(0.044)	-	-	0.0006	0.0004199	0	0.0004676	0.001204	0.002712	0	0.0001917	0	0.0001143	benign
rs55642501	8:38429736-38429736	T	intron_variant	MODIFIER	FGFR1	2260	Transcript	NM_023105.3	protein_coding	-	2020-02-16	NM_023105.3:c.92-1301G>A	-	-	-	-	-	-	rs55642501,CM050258	-	-1	-	EntrezGene	HGNC:3688	-	-	-	NP_075593.1	-	RefSeq	-	C	C	-	-	-	-	-	0.0006	0.0004199	0	0.0004676	0.001204	0.002712	0	0.0001917	0	0.0001143	benign
rs55642501	8:38429736-38429736	T	intron_variant	MODIFIER	FGFR1	2260	Transcript	NM_023106.3	protein_coding	-	2020-02-16	NM_023106.3:c.92-1301G>A	-	-	-	-	-	-	rs55642501,CM050258	-	-1	-	EntrezGene	HGNC:3688	-	-	-	NP_075594.1	-	RefSeq	-	C	C	-	-	-	-	-	0.0006	0.0004199	0	0.0004676	0.001204	0.002712	0	0.0001917	0	0.0001143	benign
rs55642501	8:38429736-38429736	T	missense_variant	MODERATE	FGFR1	2260	Transcript	NM_023110.3	protein_coding	2020-03-18	-	NM_023110.3:c.304G>A	NP_075598.2:p.Val102Ile	1047	304	102	V/I	Gta/Ata	rs55642501,CM050258	-	-1	-	EntrezGene	HGNC:3688	-	-	-	NP_075598.2	-	RefSeq	-	C	C	-	tolerated(0.35)	benign(0.118)	-	-	0.0006	0.0004199	0	0.0004676	0.001204	0.002712	0	0.0001917	0	0.0001143	benign
rs55642501	8:38429736-38429736	T	missense_variant	MODERATE	FGFR1	2260	Transcript	XM_006716303.3	protein_coding	2020-03-18	-	XM_006716303.3:c.304G>A	XP_006716366.1:p.Val102Ile	953	304	102	V/I	Gta/Ata	rs55642501,CM050258	-	-1	-	EntrezGene	HGNC:3688	-	-	-	XP_006716366.1	-	RefSeq	-	C	C	-	-	-	-	-	0.0006	0.0004199	0	0.0004676	0.001204	0.002712	0	0.0001917	0	0.0001143	benign
rs55642501	8:38429736-38429736	T	missense_variant	MODERATE	FGFR1	2260	Transcript	XM_006716304.1	protein_coding	2020-03-18	-	XM_006716304.1:c.304G>A	XP_006716367.1:p.Val102Ile	563	304	102	V/I	Gta/Ata	rs55642501,CM050258	-	-1	-	EntrezGene	HGNC:3688	-	-	-	XP_006716367.1	-	RefSeq	-	C	C	-	-	-	-	-	0.0006	0.0004199	0	0.0004676	0.001204	0.002712	0	0.0001917	0	0.0001143	benign
rs55642501	8:38429736-38429736	T	missense_variant	MODERATE	FGFR1	2260	Transcript	XM_006716307.1	protein_coding	2020-03-18	-	XM_006716307.1:c.304G>A	XP_006716370.1:p.Val102Ile	563	304	102	V/I	Gta/Ata	rs55642501,CM050258	-	-1	-	EntrezGene	HGNC:3688	-	-	-	XP_006716370.1	-	RefSeq	-	C	C	-	-	-	-	-	0.0006	0.0004199	0	0.0004676	0.001204	0.002712	0	0.0001917	0	0.0001143	benign
rs55642501	8:38429736-38429736	T	intron_variant	MODIFIER	FGFR1	2260	Transcript	XM_006716310.3	protein_coding	-	2020-02-16	XM_006716310.3:c.92-1301G>A	-	-	-	-	-	-	rs55642501,CM050258	-	-1	-	EntrezGene	HGNC:3688	-	-	-	XP_006716373.1	-	RefSeq	-	C	C	-	-	-	-	-	0.0006	0.0004199	0	0.0004676	0.001204	0.002712	0	0.0001917	0	0.0001143	benign
rs55642501	8:38429736-38429736	T	intron_variant	MODIFIER	FGFR1	2260	Transcript	XM_006716311.1	protein_coding	-	2020-02-16	XM_006716311.1:c.92-1301G>A	-	-	-	-	-	-	rs55642501,CM050258	-	-1	-	EntrezGene	HGNC:3688	-	-	-	XP_006716374.1	-	RefSeq	-	C	C	-	-	-	-	-	0.0006	0.0004199	0	0.0004676	0.001204	0.002712	0	0.0001917	0	0.0001143	benign
rs55642501	8:38429736-38429736	T	intron_variant	MODIFIER	FGFR1	2260	Transcript	XM_006716312.2	protein_coding	-	2020-02-16	XM_006716312.2:c.92-1301G>A	-	-	-	-	-	-	rs55642501,CM050258	-	-1	-	EntrezGene	HGNC:3688	-	-	-	XP_006716375.1	-	RefSeq	-	C	C	-	-	-	-	-	0.0006	0.0004199	0	0.0004676	0.001204	0.002712	0	0.0001917	0	0.0001143	benign
rs55642501	8:38429736-38429736	T	intron_variant	MODIFIER	FGFR1	2260	Transcript	XM_006716314.2	protein_coding	-	2020-02-16	XM_006716314.2:c.92-1301G>A	-	-	-	-	-	-	rs55642501,CM050258	-	-1	-	EntrezGene	HGNC:3688	-	-	-	XP_006716377.1	-	RefSeq	-	C	C	-	-	-	-	-	0.0006	0.0004199	0	0.0004676	0.001204	0.002712	0	0.0001917	0	0.0001143	benign
rs55642501	8:38429736-38429736	T	missense_variant	MODERATE	FGFR1	2260	Transcript	XM_011544443.2	protein_coding	2020-03-18	-	XM_011544443.2:c.403G>A	XP_011542745.1:p.Val135Ile	552	403	135	V/I	Gta/Ata	rs55642501,CM050258	-	-1	-	EntrezGene	HGNC:3688	-	-	-	XP_011542745.1	-	RefSeq	-	C	C	-	-	-	-	-	0.0006	0.0004199	0	0.0004676	0.001204	0.002712	0	0.0001917	0	0.0001143	benign
rs55642501	8:38429736-38429736	T	missense_variant	MODERATE	FGFR1	2260	Transcript	XM_011544444.1	protein_coding	2020-03-18	-	XM_011544444.1:c.403G>A	XP_011542746.1:p.Val135Ile	547	403	135	V/I	Gta/Ata	rs55642501,CM050258	-	-1	-	EntrezGene	HGNC:3688	-	-	-	XP_011542746.1	-	RefSeq	-	C	C	-	-	-	-	-	0.0006	0.0004199	0	0.0004676	0.001204	0.002712	0	0.0001917	0	0.0001143	benign
rs55642501	8:38429736-38429736	T	missense_variant	MODERATE	FGFR1	2260	Transcript	XM_011544445.2	protein_coding	2020-03-18	-	XM_011544445.2:c.403G>A	XP_011542747.1:p.Val135Ile	560	403	135	V/I	Gta/Ata	rs55642501,CM050258	-	-1	-	EntrezGene	HGNC:3688	-	-	-	XP_011542747.1	-	RefSeq	-	C	C	-	-	-	-	-	0.0006	0.0004199	0	0.0004676	0.001204	0.002712	0	0.0001917	0	0.0001143	benign
rs55642501	8:38429736-38429736	T	missense_variant	MODERATE	FGFR1	2260	Transcript	XM_011544446.2	protein_coding	2020-03-18	-	XM_011544446.2:c.403G>A	XP_011542748.1:p.Val135Ile	547	403	135	V/I	Gta/Ata	rs55642501,CM050258	-	-1	-	EntrezGene	HGNC:3688	-	-	-	XP_011542748.1	-	RefSeq	-	C	C	-	-	-	-	-	0.0006	0.0004199	0	0.0004676	0.001204	0.002712	0	0.0001917	0	0.0001143	benign
rs55642501	8:38429736-38429736	T	missense_variant	MODERATE	FGFR1	2260	Transcript	XM_011544447.2	protein_coding	2020-03-18	-	XM_011544447.2:c.403G>A	XP_011542749.1:p.Val135Ile	547	403	135	V/I	Gta/Ata	rs55642501,CM050258	-	-1	-	EntrezGene	HGNC:3688	-	-	-	XP_011542749.1	-	RefSeq	-	C	C	-	-	-	-	-	0.0006	0.0004199	0	0.0004676	0.001204	0.002712	0	0.0001917	0	0.0001143	benign
rs55642501	8:38429736-38429736	T	intron_variant	MODIFIER	FGFR1	2260	Transcript	XM_011544448.1	protein_coding	-	2020-02-16	XM_011544448.1:c.191-1301G>A	-	-	-	-	-	-	rs55642501,CM050258	-	-1	-	EntrezGene	HGNC:3688	-	-	-	XP_011542750.1	-	RefSeq	-	C	C	-	-	-	-	-	0.0006	0.0004199	0	0.0004676	0.001204	0.002712	0	0.0001917	0	0.0001143	benign
rs55642501	8:38429736-38429736	T	intron_variant	MODIFIER	FGFR1	2260	Transcript	XM_011544449.1	protein_coding	-	2020-02-16	XM_011544449.1:c.191-1301G>A	-	-	-	-	-	-	rs55642501,CM050258	-	-1	-	EntrezGene	HGNC:3688	-	-	-	XP_011542751.1	-	RefSeq	-	C	C	-	-	-	-	-	0.0006	0.0004199	0	0.0004676	0.001204	0.002712	0	0.0001917	0	0.0001143	benign
rs55642501	8:38429736-38429736	T	intron_variant	MODIFIER	FGFR1	2260	Transcript	XM_011544450.2	protein_coding	-	2020-02-16	XM_011544450.2:c.191-1301G>A	-	-	-	-	-	-	rs55642501,CM050258	-	-1	-	EntrezGene	HGNC:3688	-	-	-	XP_011542752.1	-	RefSeq	-	C	C	-	-	-	-	-	0.0006	0.0004199	0	0.0004676	0.001204	0.002712	0	0.0001917	0	0.0001143	benign
rs55642501	8:38429736-38429736	T	intron_variant	MODIFIER	FGFR1	2260	Transcript	XM_011544451.1	protein_coding	-	2020-01-15	XM_011544451.1:c.68-1301G>A	-	-	-	-	-	-	rs55642501,CM050258	-	-1	-	EntrezGene	HGNC:3688	-	-	-	XP_011542753.1	-	RefSeq	-	C	C	-	-	-	-	-	0.0006	0.0004199	0	0.0004676	0.001204	0.002712	0	0.0001917	0	0.0001143	benign
rs55642501	8:38429736-38429736	T	missense_variant	MODERATE	FGFR1	2260	Transcript	XM_011544452.2	protein_coding	2020-03-08	-	XM_011544452.2:c.403G>A	XP_011542754.1:p.Val135Ile	641	403	135	V/I	Gta/Ata	rs55642501,CM050258	-	-1	-	EntrezGene	HGNC:3688	-	-	-	XP_011542754.1	-	RefSeq	-	C	C	-	-	-	-	-	0.0006	0.0004199	0	0.0004676	0.001204	0.002712	0	0.0001917	0	0.0001143	benign
rs55642501	8:38429736-38429736	T	missense_variant	MODERATE	FGFR1	2260	Transcript	XM_017013219.1	protein_coding	2020-03-18	-	XM_017013219.1:c.403G>A	XP_016868708.1:p.Val135Ile	554	403	135	V/I	Gta/Ata	rs55642501,CM050258	-	-1	-	EntrezGene	HGNC:3688	-	-	-	XP_016868708.1	-	RefSeq	-	C	C	-	-	-	-	-	0.0006	0.0004199	0	0.0004676	0.001204	0.002712	0	0.0001917	0	0.0001143	benign
rs55642501	8:38429736-38429736	T	missense_variant	MODERATE	FGFR1	2260	Transcript	XM_017013220.1	protein_coding	2020-03-18	-	XM_017013220.1:c.403G>A	XP_016868709.1:p.Val135Ile	547	403	135	V/I	Gta/Ata	rs55642501,CM050258	-	-1	-	EntrezGene	HGNC:3688	-	-	-	XP_016868709.1	-	RefSeq	-	C	C	-	-	-	-	-	0.0006	0.0004199	0	0.0004676	0.001204	0.002712	0	0.0001917	0	0.0001143	benign
rs55642501	8:38429736-38429736	T	missense_variant	MODERATE	FGFR1	2260	Transcript	XM_017013221.1	protein_coding	2020-04-19	-	XM_017013221.1:c.304G>A	XP_016868710.1:p.Val102Ile	756	304	102	V/I	Gta/Ata	rs55642501,CM050258	-	-1	-	EntrezGene	HGNC:3688	-	-	-	XP_016868710.1	-	RefSeq	-	C	C	-	-	-	-	-	0.0006	0.0004199	0	0.0004676	0.001204	0.002712	0	0.0001917	0	0.0001143	benign
rs55642501	8:38429736-38429736	T	missense_variant	MODERATE	FGFR1	2260	Transcript	XM_017013222.2	protein_coding	2020-03-18	-	XM_017013222.2:c.304G>A	XP_016868711.1:p.Val102Ile	541	304	102	V/I	Gta/Ata	rs55642501,CM050258	-	-1	-	EntrezGene	HGNC:3688	-	-	-	XP_016868711.1	-	RefSeq	-	C	C	-	-	-	-	-	0.0006	0.0004199	0	0.0004676	0.001204	0.002712	0	0.0001917	0	0.0001143	benign
rs55642501	8:38429736-38429736	T	missense_variant	MODERATE	FGFR1	2260	Transcript	XM_017013224.2	protein_coding	2020-03-18	-	XM_017013224.2:c.304G>A	XP_016868713.1:p.Val102Ile	953	304	102	V/I	Gta/Ata	rs55642501,CM050258	-	-1	-	EntrezGene	HGNC:3688	-	-	-	XP_016868713.1	-	RefSeq	-	C	C	-	tolerated(0.34)	benign(0.011)	-	-	0.0006	0.0004199	0	0.0004676	0.001204	0.002712	0	0.0001917	0	0.0001143	benign
rs55642501	8:38429736-38429736	T	missense_variant	MODERATE	FGFR1	2260	Transcript	XM_017013225.2	protein_coding	2020-03-18	-	XM_017013225.2:c.304G>A	XP_016868714.1:p.Val102Ile	567	304	102	V/I	Gta/Ata	rs55642501,CM050258	-	-1	-	EntrezGene	HGNC:3688	-	-	-	XP_016868714.1	-	RefSeq	-	C	C	-	tolerated(0.34)	benign(0.011)	-	-	0.0006	0.0004199	0	0.0004676	0.001204	0.002712	0	0.0001917	0	0.0001143	benign
rs55642501	8:38429736-38429736	T	intron_variant	MODIFIER	FGFR1	2260	Transcript	XM_017013226.1	protein_coding	-	2020-02-16	XM_017013226.1:c.191-1301G>A	-	-	-	-	-	-	rs55642501,CM050258	-	-1	-	EntrezGene	HGNC:3688	-	-	-	XP_016868715.1	-	RefSeq	-	C	C	-	-	-	-	-	0.0006	0.0004199	0	0.0004676	0.001204	0.002712	0	0.0001917	0	0.0001143	benign
rs55642501	8:38429736-38429736	T	intron_variant	MODIFIER	FGFR1	2260	Transcript	XM_017013227.1	protein_coding	-	2020-02-16	XM_017013227.1:c.191-1301G>A	-	-	-	-	-	-	rs55642501,CM050258	-	-1	-	EntrezGene	HGNC:3688	-	-	-	XP_016868716.1	-	RefSeq	-	C	C	-	-	-	-	-	0.0006	0.0004199	0	0.0004676	0.001204	0.002712	0	0.0001917	0	0.0001143	benign
rs55642501	8:38429736-38429736	T	5_prime_UTR_variant	MODIFIER	FGFR1	2260	Transcript	XM_017013230.1	protein_coding	2020-01-16	-	XM_017013230.1:c.-1891G>A	-	111	-	-	-	-	rs55642501,CM050258	-	-1	-	EntrezGene	HGNC:3688	-	-	-	XP_016868719.1	-	RefSeq	-	C	C	-	-	-	-	-	0.0006	0.0004199	0	0.0004676	0.001204	0.002712	0	0.0001917	0	0.0001143	benign
rs55642501	8:38429736-38429736	T	missense_variant	MODERATE	FGFR1	2260	Transcript	XM_017013231.1	protein_coding	2020-03-08	-	XM_017013231.1:c.403G>A	XP_016868720.1:p.Val135Ile	645	403	135	V/I	Gta/Ata	rs55642501,CM050258	-	-1	-	EntrezGene	HGNC:3688	-	-	-	XP_016868720.1	-	RefSeq	-	C	C	-	-	-	-	-	0.0006	0.0004199	0	0.0004676	0.001204	0.002712	0	0.0001917	0	0.0001143	benign
rs55642501	8:38429736-38429736	T	missense_variant	MODERATE	FGFR1	2260	Transcript	XM_024447097.1	protein_coding	2020-02-17	-	XM_024447097.1:c.280G>A	XP_024302865.1:p.Val94Ile	281	280	94	V/I	Gta/Ata	rs55642501,CM050258	-	-1	-	EntrezGene	HGNC:3688	-	-	-	XP_024302865.1	-	RefSeq	-	C	C	-	-	-	-	-	0.0006	0.0004199	0	0.0004676	0.001204	0.002712	0	0.0001917	0	0.0001143	benign
rs55642501	8:38429736-38429736	T	non_coding_transcript_exon_variant	MODIFIER	FGFR1	2260	Transcript	XR_001745495.1	misc_RNA	2020-03-18	-	XR_001745495.1:n.552G>A	-	552	-	-	-	-	rs55642501,CM050258	-	-1	-	EntrezGene	HGNC:3688	-	-	-	-	-	RefSeq	-	C	C	-	-	-	-	-	0.0006	0.0004199	0	0.0004676	0.001204	0.002712	0	0.0001917	0	0.0001143	benign
rs55642501	8:38429736-38429736	T	downstream_gene_variant	MODIFIER	RPS20P22	ENSG00000239218	Transcript	ENST00000488192.1	processed_transcript	-	-	-	-	-	-	-	-	-	rs55642501,CM050258	4611	-1	-	HGNC	HGNC:36379	YES	-	-	-	-	Ensembl	-	C	C	-	-	-	-	-	0.0006	0.0004199	0	0.0004676	0.001204	0.002712	0	0.0001917	0	0.0001143	benign
rs55642501	8:38429736-38429736	T	TF_binding_site_variant	MODIFIER	-	-	MotifFeature	ENSM00205252089	-	-	-	-	-	-	-	-	-	-	rs55642501,CM050258	-	1	-	-	-	-	-	-	-	-	-	-	-	-	-	-	-	-	-	0.0006	0.0004199	0	0.0004676	0.001204	0.002712	0	0.0001917	0	0.0001143	benign
rs55642501	8:38429736-38429736	T	TF_binding_site_variant	MODIFIER	-	-	MotifFeature	ENSM00205413627	-	-	-	-	-	-	-	-	-	-	rs55642501,CM050258	-	1	-	-	-	-	-	-	-	-	-	-	-	-	-	-	-	-	-	0.0006	0.0004199	0	0.0004676	0.001204	0.002712	0	0.0001917	0	0.0001143	benign
rs41272435	8:60741739-60741739	A	missense_variant	MODERATE	CHD7	ENSG00000171316	Transcript	ENST00000423902.7	protein_coding	2/38	-	ENST00000423902.7:c.307T>A	ENSP00000392028.1:p.Ser103Thr	824	307	103	S/T	Tcg/Acg	rs41272435	-	1	-	HGNC	HGNC:20626	YES	5	CCDS47865.1	ENSP00000392028	-	Ensembl	-	T	T	-	deleterious_low_confidence(0.02)	benign(0.05)	-	-	0.0052	0.0123	0.003296	0.01058	0.01451	0	0.01165	0.01849	0.01257	0.002878	benign/likely_benign,benign,likely_benign
rs41272435	8:60741739-60741739	A	missense_variant	MODERATE	CHD7	ENSG00000171316	Transcript	ENST00000524602.5	protein_coding	2020-01-05	-	ENST00000524602.5:c.307T>A	ENSP00000437061.1:p.Ser103Thr	375	307	103	S/T	Tcg/Acg	rs41272435	-	1	-	HGNC	HGNC:20626	-	1	CCDS83299.1	ENSP00000437061	-	Ensembl	-	T	T	-	deleterious(0.02)	benign(0.05)	-	-	0.0052	0.0123	0.003296	0.01058	0.01451	0	0.01165	0.01849	0.01257	0.002878	benign/likely_benign,benign,likely_benign
rs41272435	8:60741739-60741739	A	missense_variant	MODERATE	CHD7	ENSG00000171316	Transcript	ENST00000525508.1	protein_coding	2020-01-12	-	ENST00000525508.1:c.307T>A	ENSP00000436027.1:p.Ser103Thr	307	307	103	S/T	Tcg/Acg	rs41272435	-	1	-	HGNC	HGNC:20626	-	5	-	ENSP00000436027	-	Ensembl	-	T	T	-	deleterious(0.02)	probably_damaging(0.916)	-	-	0.0052	0.0123	0.003296	0.01058	0.01451	0	0.01165	0.01849	0.01257	0.002878	benign/likely_benign,benign,likely_benign
rs41272435	8:60741739-60741739	A	downstream_gene_variant	MODIFIER	CHD7	ENSG00000171316	Transcript	ENST00000526846.1	protein_coding	-	-	-	-	-	-	-	-	-	rs41272435	209	1	cds_end_NF	HGNC	HGNC:20626	-	2	-	ENSP00000436492	-	Ensembl	-	T	T	-	-	-	-	-	0.0052	0.0123	0.003296	0.01058	0.01451	0	0.01165	0.01849	0.01257	0.002878	benign/likely_benign,benign,likely_benign
rs41272435	8:60741739-60741739	A	upstream_gene_variant	MODIFIER	CHD7	ENSG00000171316	Transcript	ENST00000527825.1	nonsense_mediated_decay	-	-	-	-	-	-	-	-	-	rs41272435	116	1	cds_start_NF	HGNC	HGNC:20626	-	3	-	ENSP00000432627	-	Ensembl	-	T	T	-	-	-	-	-	0.0052	0.0123	0.003296	0.01058	0.01451	0	0.01165	0.01849	0.01257	0.002878	benign/likely_benign,benign,likely_benign
rs41272435	8:60741739-60741739	A	upstream_gene_variant	MODIFIER	CHD7	ENSG00000171316	Transcript	ENST00000527900.1	nonsense_mediated_decay	-	-	-	-	-	-	-	-	-	rs41272435	1293	1	cds_start_NF	HGNC	HGNC:20626	-	3	-	ENSP00000433336	-	Ensembl	-	T	T	-	-	-	-	-	0.0052	0.0123	0.003296	0.01058	0.01451	0	0.01165	0.01849	0.01257	0.002878	benign/likely_benign,benign,likely_benign
rs41272435	8:60741739-60741739	A	missense_variant	MODERATE	CHD7	55636	Transcript	NM_001316690.1	protein_coding	2020-01-05	-	NM_001316690.1:c.307T>A	NP_001303619.1:p.Ser103Thr	481	307	103	S/T	Tcg/Acg	rs41272435	-	1	-	EntrezGene	HGNC:20626	-	-	-	NP_001303619.1	-	RefSeq	-	T	T	OK	deleterious(0.02)	benign(0.05)	-	-	0.0052	0.0123	0.003296	0.01058	0.01451	0	0.01165	0.01849	0.01257	0.002878	benign/likely_benign,benign,likely_benign
rs41272435	8:60741739-60741739	A	missense_variant	MODERATE	CHD7	55636	Transcript	NM_017780.4	protein_coding	2/38	-	NM_017780.4:c.307T>A	NP_060250.2:p.Ser103Thr	824	307	103	S/T	Tcg/Acg	rs41272435	-	1	-	EntrezGene	HGNC:20626	YES	-	-	NP_060250.2	-	RefSeq	-	T	T	-	deleterious_low_confidence(0.02)	benign(0.05)	-	-	0.0052	0.0123	0.003296	0.01058	0.01451	0	0.01165	0.01849	0.01257	0.002878	benign/likely_benign,benign,likely_benign
rs41272435	8:60741739-60741739	A	missense_variant	MODERATE	CHD7	55636	Transcript	XM_011517553.2	protein_coding	2/39	-	XM_011517553.2:c.307T>A	XP_011515855.1:p.Ser103Thr	820	307	103	S/T	Tcg/Acg	rs41272435	-	1	-	EntrezGene	HGNC:20626	-	-	-	XP_011515855.1	-	RefSeq	-	T	T	-	-	-	-	-	0.0052	0.0123	0.003296	0.01058	0.01451	0	0.01165	0.01849	0.01257	0.002878	benign/likely_benign,benign,likely_benign
rs41272435	8:60741739-60741739	A	missense_variant	MODERATE	CHD7	55636	Transcript	XM_011517554.3	protein_coding	2/39	-	XM_011517554.3:c.307T>A	XP_011515856.1:p.Ser103Thr	606	307	103	S/T	Tcg/Acg	rs41272435	-	1	-	EntrezGene	HGNC:20626	-	-	-	XP_011515856.1	-	RefSeq	-	T	T	-	-	-	-	-	0.0052	0.0123	0.003296	0.01058	0.01451	0	0.01165	0.01849	0.01257	0.002878	benign/likely_benign,benign,likely_benign
rs41272435	8:60741739-60741739	A	missense_variant	MODERATE	CHD7	55636	Transcript	XM_011517555.2	protein_coding	2/39	-	XM_011517555.2:c.307T>A	XP_011515857.1:p.Ser103Thr	820	307	103	S/T	Tcg/Acg	rs41272435	-	1	-	EntrezGene	HGNC:20626	-	-	-	XP_011515857.1	-	RefSeq	-	T	T	-	-	-	-	-	0.0052	0.0123	0.003296	0.01058	0.01451	0	0.01165	0.01849	0.01257	0.002878	benign/likely_benign,benign,likely_benign
rs41272435	8:60741739-60741739	A	missense_variant	MODERATE	CHD7	55636	Transcript	XM_011517560.2	protein_coding	2020-02-22	-	XM_011517560.2:c.307T>A	XP_011515862.1:p.Ser103Thr	820	307	103	S/T	Tcg/Acg	rs41272435	-	1	-	EntrezGene	HGNC:20626	-	-	-	XP_011515862.1	-	RefSeq	-	T	T	-	-	-	-	-	0.0052	0.0123	0.003296	0.01058	0.01451	0	0.01165	0.01849	0.01257	0.002878	benign/likely_benign,benign,likely_benign
rs41272435	8:60741739-60741739	A	missense_variant	MODERATE	CHD7	55636	Transcript	XM_017013612.1	protein_coding	2/39	-	XM_017013612.1:c.307T>A	XP_016869101.1:p.Ser103Thr	874	307	103	S/T	Tcg/Acg	rs41272435	-	1	-	EntrezGene	HGNC:20626	-	-	-	XP_016869101.1	-	RefSeq	-	T	T	-	-	-	-	-	0.0052	0.0123	0.003296	0.01058	0.01451	0	0.01165	0.01849	0.01257	0.002878	benign/likely_benign,benign,likely_benign
rs41272435	8:60741739-60741739	A	missense_variant	MODERATE	CHD7	55636	Transcript	XM_017013613.1	protein_coding	2/38	-	XM_017013613.1:c.307T>A	XP_016869102.1:p.Ser103Thr	820	307	103	S/T	Tcg/Acg	rs41272435	-	1	-	EntrezGene	HGNC:20626	-	-	-	XP_016869102.1	-	RefSeq	-	T	T	-	-	-	-	-	0.0052	0.0123	0.003296	0.01058	0.01451	0	0.01165	0.01849	0.01257	0.002878	benign/likely_benign,benign,likely_benign
rs41272435	8:60741739-60741739	A	regulatory_region_variant	MODIFIER	-	-	RegulatoryFeature	ENSR00000856694	-	-	-	-	-	-	-	-	-	-	rs41272435	-	-	-	-	-	-	-	-	-	-	-	-	-	-	-	-	-	-	-	0.0052	0.0123	0.003296	0.01058	0.01451	0	0.01165	0.01849	0.01257	0.002878	benign/likely_benign,benign,likely_benign
rs398124316	8:60781384-60781384	AAAGCAAAAGCAAAA	inframe_insertion	MODERATE	CHD7	ENSG00000171316	Transcript	ENST00000423902.7	protein_coding	3/38	-	ENST00000423902.7:c.2058_2059insGCAAAA	ENSP00000392028.1:p.Ala685_Lys686dup	2567-2575	2050-2058	684-686	KAK/KAKAK	AAAGCAAAA/AAAGCAAAAGCAAAA	rs377139749	-	1	-	HGNC	HGNC:20626	YES	5	CCDS47865.1	ENSP00000392028	-	Ensembl	-	AAAGCAAAA	AAAGCAAAA	-	-	-	PANTHER:PTHR45623,PANTHER:PTHR45623:SF20,MobiDB_lite:mobidb-lite,MobiDB_lite:mobidb-lite,Low_complexity_(Seg):seg	-	-	0.006232	0.001674	0.007518	0.004316	0	0.002993	0.009788	0.006586	0.0006166	benign,likely_benign
rs398124316	8:60781384-60781384	AAAGCAAAAGCAAAA	intron_variant	MODIFIER	CHD7	ENSG00000171316	Transcript	ENST00000524602.5	protein_coding	-	2020-02-04	ENST00000524602.5:c.1716+342_1716+343insGCAAAA	-	-	-	-	-	-	rs377139749	-	1	-	HGNC	HGNC:20626	-	1	CCDS83299.1	ENSP00000437061	-	Ensembl	-	AAAGCAAAA	AAAGCAAAA	-	-	-	-	-	-	0.006232	0.001674	0.007518	0.004316	0	0.002993	0.009788	0.006586	0.0006166	benign,likely_benign
rs398124316	8:60781384-60781384	AAAGCAAAAGCAAAA	inframe_insertion	MODERATE	CHD7	ENSG00000171316	Transcript	ENST00000525508.1	protein_coding	2020-02-12	-	ENST00000525508.1:c.2058_2059insGCAAAA	ENSP00000436027.1:p.Ala685_Lys686dup	2050-2058	2050-2058	684-686	KAK/KAKAK	AAAGCAAAA/AAAGCAAAAGCAAAA	rs377139749	-	1	-	HGNC	HGNC:20626	-	5	-	ENSP00000436027	-	Ensembl	-	AAAGCAAAA	AAAGCAAAA	-	-	-	PANTHER:PTHR45623,PANTHER:PTHR45623:SF20,MobiDB_lite:mobidb-lite,MobiDB_lite:mobidb-lite,Low_complexity_(Seg):seg	-	-	0.006232	0.001674	0.007518	0.004316	0	0.002993	0.009788	0.006586	0.0006166	benign,likely_benign
rs398124316	8:60781384-60781384	AAAGCAAAAGCAAAA	downstream_gene_variant	MODIFIER	CHD7	ENSG00000171316	Transcript	ENST00000527825.1	nonsense_mediated_decay	-	-	-	-	-	-	-	-	-	rs377139749	260	1	cds_start_NF	HGNC	HGNC:20626	-	3	-	ENSP00000432627	-	Ensembl	-	AAAGCAAAA	AAAGCAAAA	-	-	-	-	-	-	0.006232	0.001674	0.007518	0.004316	0	0.002993	0.009788	0.006586	0.0006166	benign,likely_benign
rs398124316	8:60781384-60781384	AAAGCAAAAGCAAAA	intron_variant,NMD_transcript_variant	MODIFIER	CHD7	ENSG00000171316	Transcript	ENST00000527900.1	nonsense_mediated_decay	-	2020-02-03	ENST00000527900.1:c.117+342_117+343insGCAAAA	-	-	-	-	-	-	rs377139749	-	1	cds_start_NF	HGNC	HGNC:20626	-	3	-	ENSP00000433336	-	Ensembl	-	AAAGCAAAA	AAAGCAAAA	-	-	-	-	-	-	0.006232	0.001674	0.007518	0.004316	0	0.002993	0.009788	0.006586	0.0006166	benign,likely_benign
rs398124316	8:60781384-60781384	AAAGCAAAAGCAAAA	intron_variant	MODIFIER	CHD7	55636	Transcript	NM_001316690.1	protein_coding	-	2020-02-04	NM_001316690.1:c.1716+342_1716+343insGCAAAA	-	-	-	-	-	-	rs377139749	-	1	-	EntrezGene	HGNC:20626	-	-	-	NP_001303619.1	-	RefSeq	-	AAAGCAAAA	AAAGCAAAA	OK	-	-	-	-	-	0.006232	0.001674	0.007518	0.004316	0	0.002993	0.009788	0.006586	0.0006166	benign,likely_benign
rs398124316	8:60781384-60781384	AAAGCAAAAGCAAAA	inframe_insertion	MODERATE	CHD7	55636	Transcript	NM_017780.4	protein_coding	3/38	-	NM_017780.4:c.2058_2059insGCAAAA	NP_060250.2:p.Ala685_Lys686dup	2567-2575	2050-2058	684-686	KAK/KAKAK	AAAGCAAAA/AAAGCAAAAGCAAAA	rs377139749	-	1	-	EntrezGene	HGNC:20626	YES	-	-	NP_060250.2	-	RefSeq	-	AAAGCAAAA	AAAGCAAAA	-	-	-	-	-	-	0.006232	0.001674	0.007518	0.004316	0	0.002993	0.009788	0.006586	0.0006166	benign,likely_benign
rs398124316	8:60781384-60781384	AAAGCAAAAGCAAAA	inframe_insertion	MODERATE	CHD7	55636	Transcript	XM_011517553.2	protein_coding	3/39	-	XM_011517553.2:c.2058_2059insGCAAAA	XP_011515855.1:p.Ala685_Lys686dup	2563-2571	2050-2058	684-686	KAK/KAKAK	AAAGCAAAA/AAAGCAAAAGCAAAA	rs377139749	-	1	-	EntrezGene	HGNC:20626	-	-	-	XP_011515855.1	-	RefSeq	-	AAAGCAAAA	AAAGCAAAA	-	-	-	-	-	-	0.006232	0.001674	0.007518	0.004316	0	0.002993	0.009788	0.006586	0.0006166	benign,likely_benign
rs398124316	8:60781384-60781384	AAAGCAAAAGCAAAA	inframe_insertion	MODERATE	CHD7	55636	Transcript	XM_011517554.3	protein_coding	3/39	-	XM_011517554.3:c.2058_2059insGCAAAA	XP_011515856.1:p.Ala685_Lys686dup	2349-2357	2050-2058	684-686	KAK/KAKAK	AAAGCAAAA/AAAGCAAAAGCAAAA	rs377139749	-	1	-	EntrezGene	HGNC:20626	-	-	-	XP_011515856.1	-	RefSeq	-	AAAGCAAAA	AAAGCAAAA	-	-	-	-	-	-	0.006232	0.001674	0.007518	0.004316	0	0.002993	0.009788	0.006586	0.0006166	benign,likely_benign
rs398124316	8:60781384-60781384	AAAGCAAAAGCAAAA	inframe_insertion	MODERATE	CHD7	55636	Transcript	XM_011517555.2	protein_coding	3/39	-	XM_011517555.2:c.2058_2059insGCAAAA	XP_011515857.1:p.Ala685_Lys686dup	2563-2571	2050-2058	684-686	KAK/KAKAK	AAAGCAAAA/AAAGCAAAAGCAAAA	rs377139749	-	1	-	EntrezGene	HGNC:20626	-	-	-	XP_011515857.1	-	RefSeq	-	AAAGCAAAA	AAAGCAAAA	-	-	-	-	-	-	0.006232	0.001674	0.007518	0.004316	0	0.002993	0.009788	0.006586	0.0006166	benign,likely_benign
rs398124316	8:60781384-60781384	AAAGCAAAAGCAAAA	inframe_insertion	MODERATE	CHD7	55636	Transcript	XM_011517560.2	protein_coding	2020-03-22	-	XM_011517560.2:c.2058_2059insGCAAAA	XP_011515862.1:p.Ala685_Lys686dup	2563-2571	2050-2058	684-686	KAK/KAKAK	AAAGCAAAA/AAAGCAAAAGCAAAA	rs377139749	-	1	-	EntrezGene	HGNC:20626	-	-	-	XP_011515862.1	-	RefSeq	-	AAAGCAAAA	AAAGCAAAA	-	-	-	-	-	-	0.006232	0.001674	0.007518	0.004316	0	0.002993	0.009788	0.006586	0.0006166	benign,likely_benign
rs398124316	8:60781384-60781384	AAAGCAAAAGCAAAA	inframe_insertion	MODERATE	CHD7	55636	Transcript	XM_017013612.1	protein_coding	3/39	-	XM_017013612.1:c.2058_2059insGCAAAA	XP_016869101.1:p.Ala685_Lys686dup	2617-2625	2050-2058	684-686	KAK/KAKAK	AAAGCAAAA/AAAGCAAAAGCAAAA	rs377139749	-	1	-	EntrezGene	HGNC:20626	-	-	-	XP_016869101.1	-	RefSeq	-	AAAGCAAAA	AAAGCAAAA	-	-	-	-	-	-	0.006232	0.001674	0.007518	0.004316	0	0.002993	0.009788	0.006586	0.0006166	benign,likely_benign
rs398124316	8:60781384-60781384	AAAGCAAAAGCAAAA	inframe_insertion	MODERATE	CHD7	55636	Transcript	XM_017013613.1	protein_coding	3/38	-	XM_017013613.1:c.2058_2059insGCAAAA	XP_016869102.1:p.Ala685_Lys686dup	2563-2571	2050-2058	684-686	KAK/KAKAK	AAAGCAAAA/AAAGCAAAAGCAAAA	rs377139749	-	1	-	EntrezGene	HGNC:20626	-	-	-	XP_016869102.1	-	RefSeq	-	AAAGCAAAA	AAAGCAAAA	-	-	-	-	-	-	0.006232	0.001674	0.007518	0.004316	0	0.002993	0.009788	0.006586	0.0006166	benign,likely_benign
rs398124316	8:60781384-60781384	AAAGCAAAAGCAAAA	regulatory_region_variant	MODIFIER	-	-	RegulatoryFeature	ENSR00000856707	-	-	-	-	-	-	-	-	-	-	rs377139749	-	-	-	-	-	-	-	-	-	-	-	-	-	-	-	-	-	-	-	-	0.006232	0.001674	0.007518	0.004316	0	0.002993	0.009788	0.006586	0.0006166	benign,likely_benign
rs41272437	8:60795074-60795074	G	missense_variant	MODERATE	CHD7	ENSG00000171316	Transcript	ENST00000423902.7	protein_coding	4/38	-	ENST00000423902.7:c.2185A>G	ENSP00000392028.1:p.Lys729Glu	2702	2185	729	K/E	Aaa/Gaa	rs41272437	-	1	-	HGNC	HGNC:20626	YES	5	CCDS47865.1	ENSP00000392028	-	Ensembl	-	A	A	-	tolerated(0.62)	probably_damaging(0.971)	PANTHER:PTHR45623,PANTHER:PTHR45623:SF20,MobiDB_lite:mobidb-lite	-	0.0008	0.0003492	0.0002584	0.0008406	0	0	0	0.0004427	0.0006616	0	-
rs41272437	8:60795074-60795074	G	intron_variant	MODIFIER	CHD7	ENSG00000171316	Transcript	ENST00000524602.5	protein_coding	-	2020-02-04	ENST00000524602.5:c.1716+14024A>G	-	-	-	-	-	-	rs41272437	-	1	-	HGNC	HGNC:20626	-	1	CCDS83299.1	ENSP00000437061	-	Ensembl	-	A	A	-	-	-	-	-	0.0008	0.0003492	0.0002584	0.0008406	0	0	0	0.0004427	0.0006616	0	-
rs41272437	8:60795074-60795074	G	missense_variant	MODERATE	CHD7	ENSG00000171316	Transcript	ENST00000525508.1	protein_coding	2020-03-12	-	ENST00000525508.1:c.2185A>G	ENSP00000436027.1:p.Lys729Glu	2185	2185	729	K/E	Aaa/Gaa	rs41272437	-	1	-	HGNC	HGNC:20626	-	5	-	ENSP00000436027	-	Ensembl	-	A	A	-	tolerated(0.38)	probably_damaging(0.987)	PANTHER:PTHR45623,PANTHER:PTHR45623:SF20,MobiDB_lite:mobidb-lite	-	0.0008	0.0003492	0.0002584	0.0008406	0	0	0	0.0004427	0.0006616	0	-
rs41272437	8:60795074-60795074	G	3_prime_UTR_variant,NMD_transcript_variant	MODIFIER	CHD7	ENSG00000171316	Transcript	ENST00000527900.1	nonsense_mediated_decay	2020-03-04	-	ENST00000527900.1:c.*86A>G	-	206	-	-	-	-	rs41272437	-	1	cds_start_NF	HGNC	HGNC:20626	-	3	-	ENSP00000433336	-	Ensembl	-	A	A	-	-	-	-	-	0.0008	0.0003492	0.0002584	0.0008406	0	0	0	0.0004427	0.0006616	0	-
rs41272437	8:60795074-60795074	G	intron_variant	MODIFIER	CHD7	55636	Transcript	NM_001316690.1	protein_coding	-	2020-02-04	NM_001316690.1:c.1716+14024A>G	-	-	-	-	-	-	rs41272437	-	1	-	EntrezGene	HGNC:20626	-	-	-	NP_001303619.1	-	RefSeq	-	A	A	OK	-	-	-	-	0.0008	0.0003492	0.0002584	0.0008406	0	0	0	0.0004427	0.0006616	0	-
rs41272437	8:60795074-60795074	G	missense_variant	MODERATE	CHD7	55636	Transcript	NM_017780.4	protein_coding	4/38	-	NM_017780.4:c.2185A>G	NP_060250.2:p.Lys729Glu	2702	2185	729	K/E	Aaa/Gaa	rs41272437	-	1	-	EntrezGene	HGNC:20626	YES	-	-	NP_060250.2	-	RefSeq	-	A	A	-	tolerated(0.62)	probably_damaging(0.971)	-	-	0.0008	0.0003492	0.0002584	0.0008406	0	0	0	0.0004427	0.0006616	0	-
rs41272437	8:60795074-60795074	G	missense_variant	MODERATE	CHD7	55636	Transcript	XM_011517553.2	protein_coding	4/39	-	XM_011517553.2:c.2185A>G	XP_011515855.1:p.Lys729Glu	2698	2185	729	K/E	Aaa/Gaa	rs41272437	-	1	-	EntrezGene	HGNC:20626	-	-	-	XP_011515855.1	-	RefSeq	-	A	A	-	-	-	-	-	0.0008	0.0003492	0.0002584	0.0008406	0	0	0	0.0004427	0.0006616	0	-
rs41272437	8:60795074-60795074	G	missense_variant	MODERATE	CHD7	55636	Transcript	XM_011517554.3	protein_coding	4/39	-	XM_011517554.3:c.2185A>G	XP_011515856.1:p.Lys729Glu	2484	2185	729	K/E	Aaa/Gaa	rs41272437	-	1	-	EntrezGene	HGNC:20626	-	-	-	XP_011515856.1	-	RefSeq	-	A	A	-	-	-	-	-	0.0008	0.0003492	0.0002584	0.0008406	0	0	0	0.0004427	0.0006616	0	-
rs41272437	8:60795074-60795074	G	missense_variant	MODERATE	CHD7	55636	Transcript	XM_011517555.2	protein_coding	4/39	-	XM_011517555.2:c.2185A>G	XP_011515857.1:p.Lys729Glu	2698	2185	729	K/E	Aaa/Gaa	rs41272437	-	1	-	EntrezGene	HGNC:20626	-	-	-	XP_011515857.1	-	RefSeq	-	A	A	-	-	-	-	-	0.0008	0.0003492	0.0002584	0.0008406	0	0	0	0.0004427	0.0006616	0	-
rs41272437	8:60795074-60795074	G	missense_variant	MODERATE	CHD7	55636	Transcript	XM_011517560.2	protein_coding	2020-04-22	-	XM_011517560.2:c.2185A>G	XP_011515862.1:p.Lys729Glu	2698	2185	729	K/E	Aaa/Gaa	rs41272437	-	1	-	EntrezGene	HGNC:20626	-	-	-	XP_011515862.1	-	RefSeq	-	A	A	-	-	-	-	-	0.0008	0.0003492	0.0002584	0.0008406	0	0	0	0.0004427	0.0006616	0	-
rs41272437	8:60795074-60795074	G	missense_variant	MODERATE	CHD7	55636	Transcript	XM_017013612.1	protein_coding	4/39	-	XM_017013612.1:c.2185A>G	XP_016869101.1:p.Lys729Glu	2752	2185	729	K/E	Aaa/Gaa	rs41272437	-	1	-	EntrezGene	HGNC:20626	-	-	-	XP_016869101.1	-	RefSeq	-	A	A	-	-	-	-	-	0.0008	0.0003492	0.0002584	0.0008406	0	0	0	0.0004427	0.0006616	0	-
rs41272437	8:60795074-60795074	G	missense_variant	MODERATE	CHD7	55636	Transcript	XM_017013613.1	protein_coding	4/38	-	XM_017013613.1:c.2185A>G	XP_016869102.1:p.Lys729Glu	2698	2185	729	K/E	Aaa/Gaa	rs41272437	-	1	-	EntrezGene	HGNC:20626	-	-	-	XP_016869102.1	-	RefSeq	-	A	A	-	-	-	-	-	0.0008	0.0003492	0.0002584	0.0008406	0	0	0	0.0004427	0.0006616	0	-
rs41312172	8:60853007-60853007	G	synonymous_variant	LOW	CHD7	ENSG00000171316	Transcript	ENST00000423902.7	protein_coding	31/38	-	ENST00000423902.7:c.6282A>G	ENSP00000392028.1:p.Gly2094%3D	6799	6282	2094	G	ggA/ggG	rs41312172	-	1	-	HGNC	HGNC:20626	YES	5	CCDS47865.1	ENSP00000392028	-	Ensembl	-	A	A	-	-	-	PANTHER:PTHR45623,PANTHER:PTHR45623:SF20	-	0.0020	0.004363	0.001291	0.00336	0.0002982	5.564e-05	0.001485	0.007316	0.003966	0.002124	benign,likely_benign,benign/likely_benign
rs41312172	8:60853007-60853007	G	intron_variant	MODIFIER	CHD7	ENSG00000171316	Transcript	ENST00000524602.5	protein_coding	-	2020-02-04	ENST00000524602.5:c.1717-9222A>G	-	-	-	-	-	-	rs41312172	-	1	-	HGNC	HGNC:20626	-	1	CCDS83299.1	ENSP00000437061	-	Ensembl	-	A	A	-	-	-	-	-	0.0020	0.004363	0.001291	0.00336	0.0002982	5.564e-05	0.001485	0.007316	0.003966	0.002124	benign,likely_benign,benign/likely_benign
rs41312172	8:60853007-60853007	G	downstream_gene_variant	MODIFIER	CHD7	ENSG00000171316	Transcript	ENST00000527921.1	processed_transcript	-	-	-	-	-	-	-	-	-	rs41312172	368	1	-	HGNC	HGNC:20626	-	4	-	-	-	Ensembl	-	A	A	-	-	-	-	-	0.0020	0.004363	0.001291	0.00336	0.0002982	5.564e-05	0.001485	0.007316	0.003966	0.002124	benign,likely_benign,benign/likely_benign
rs41312172	8:60853007-60853007	G	upstream_gene_variant	MODIFIER	CHD7	ENSG00000171316	Transcript	ENST00000529472.1	processed_transcript	-	-	-	-	-	-	-	-	-	rs41312172	2086	1	-	HGNC	HGNC:20626	-	3	-	-	-	Ensembl	-	A	A	-	-	-	-	-	0.0020	0.004363	0.001291	0.00336	0.0002982	5.564e-05	0.001485	0.007316	0.003966	0.002124	benign,likely_benign,benign/likely_benign
rs41312172	8:60853007-60853007	G	upstream_gene_variant	MODIFIER	CHD7	ENSG00000171316	Transcript	ENST00000531695.1	retained_intron	-	-	-	-	-	-	-	-	-	rs41312172	3850	1	-	HGNC	HGNC:20626	-	2	-	-	-	Ensembl	-	A	A	-	-	-	-	-	0.0020	0.004363	0.001291	0.00336	0.0002982	5.564e-05	0.001485	0.007316	0.003966	0.002124	benign,likely_benign,benign/likely_benign
rs41312172	8:60853007-60853007	G	intron_variant	MODIFIER	CHD7	55636	Transcript	NM_001316690.1	protein_coding	-	2020-02-04	NM_001316690.1:c.1717-9222A>G	-	-	-	-	-	-	rs41312172	-	1	-	EntrezGene	HGNC:20626	-	-	-	NP_001303619.1	-	RefSeq	-	A	A	OK	-	-	-	-	0.0020	0.004363	0.001291	0.00336	0.0002982	5.564e-05	0.001485	0.007316	0.003966	0.002124	benign,likely_benign,benign/likely_benign
rs41312172	8:60853007-60853007	G	synonymous_variant	LOW	CHD7	55636	Transcript	NM_017780.4	protein_coding	31/38	-	NM_017780.4:c.6282A>G	NP_060250.2:p.Gly2094%3D	6799	6282	2094	G	ggA/ggG	rs41312172	-	1	-	EntrezGene	HGNC:20626	YES	-	-	NP_060250.2	-	RefSeq	-	A	A	-	-	-	-	-	0.0020	0.004363	0.001291	0.00336	0.0002982	5.564e-05	0.001485	0.007316	0.003966	0.002124	benign,likely_benign,benign/likely_benign
rs41312172	8:60853007-60853007	G	synonymous_variant	LOW	CHD7	55636	Transcript	XM_011517553.2	protein_coding	32/39	-	XM_011517553.2:c.6372A>G	XP_011515855.1:p.Gly2124%3D	6885	6372	2124	G	ggA/ggG	rs41312172	-	1	-	EntrezGene	HGNC:20626	-	-	-	XP_011515855.1	-	RefSeq	-	A	A	-	-	-	-	-	0.0020	0.004363	0.001291	0.00336	0.0002982	5.564e-05	0.001485	0.007316	0.003966	0.002124	benign,likely_benign,benign/likely_benign
rs41312172	8:60853007-60853007	G	synonymous_variant	LOW	CHD7	55636	Transcript	XM_011517554.3	protein_coding	32/39	-	XM_011517554.3:c.6372A>G	XP_011515856.1:p.Gly2124%3D	6671	6372	2124	G	ggA/ggG	rs41312172	-	1	-	EntrezGene	HGNC:20626	-	-	-	XP_011515856.1	-	RefSeq	-	A	A	-	-	-	-	-	0.0020	0.004363	0.001291	0.00336	0.0002982	5.564e-05	0.001485	0.007316	0.003966	0.002124	benign,likely_benign,benign/likely_benign
rs41312172	8:60853007-60853007	G	synonymous_variant	LOW	CHD7	55636	Transcript	XM_011517555.2	protein_coding	32/39	-	XM_011517555.2:c.6372A>G	XP_011515857.1:p.Gly2124%3D	6885	6372	2124	G	ggA/ggG	rs41312172	-	1	-	EntrezGene	HGNC:20626	-	-	-	XP_011515857.1	-	RefSeq	-	A	A	-	-	-	-	-	0.0020	0.004363	0.001291	0.00336	0.0002982	5.564e-05	0.001485	0.007316	0.003966	0.002124	benign,likely_benign,benign/likely_benign
rs41312172	8:60853007-60853007	G	synonymous_variant	LOW	CHD7	55636	Transcript	XM_017013612.1	protein_coding	32/39	-	XM_017013612.1:c.6372A>G	XP_016869101.1:p.Gly2124%3D	6939	6372	2124	G	ggA/ggG	rs41312172	-	1	-	EntrezGene	HGNC:20626	-	-	-	XP_016869101.1	-	RefSeq	-	A	A	-	-	-	-	-	0.0020	0.004363	0.001291	0.00336	0.0002982	5.564e-05	0.001485	0.007316	0.003966	0.002124	benign,likely_benign,benign/likely_benign
rs41312172	8:60853007-60853007	G	synonymous_variant	LOW	CHD7	55636	Transcript	XM_017013613.1	protein_coding	31/38	-	XM_017013613.1:c.6282A>G	XP_016869102.1:p.Gly2094%3D	6795	6282	2094	G	ggA/ggG	rs41312172	-	1	-	EntrezGene	HGNC:20626	-	-	-	XP_016869102.1	-	RefSeq	-	A	A	-	-	-	-	-	0.0020	0.004363	0.001291	0.00336	0.0002982	5.564e-05	0.001485	0.007316	0.003966	0.002124	benign,likely_benign,benign/likely_benign
rs192129249	8:60856859-60856859	C	missense_variant	MODERATE	CHD7	ENSG00000171316	Transcript	ENST00000423902.7	protein_coding	34/38	-	ENST00000423902.7:c.7579A>C	ENSP00000392028.1:p.Met2527Leu	8096	7579	2527	M/L	Atg/Ctg	rs192129249,CM1410112,CM161400	-	1	-	HGNC	HGNC:20626	YES	5	CCDS47865.1	ENSP00000392028	-	Ensembl	-	A	A	-	tolerated(0.48)	benign(0)	PANTHER:PTHR45623,PANTHER:PTHR45623:SF20	-	0.0004	0.002028	0.0007392	0.001345	0.0004589	0	0.0002606	0.003629	0.001645	4.649e-05	benign,benign/likely_benign,likely_benign
rs192129249	8:60856859-60856859	G	missense_variant	MODERATE	CHD7	ENSG00000171316	Transcript	ENST00000423902.7	protein_coding	34/38	-	ENST00000423902.7:c.7579A>G	ENSP00000392028.1:p.Met2527Val	8096	7579	2527	M/V	Atg/Gtg	rs192129249,CM1410112,CM161400	-	1	-	HGNC	HGNC:20626	YES	5	CCDS47865.1	ENSP00000392028	-	Ensembl	-	A	A	-	tolerated(0.05)	benign(0.001)	PANTHER:PTHR45623,PANTHER:PTHR45623:SF20	-	-	-	-	-	-	-	-	-	-	-	-
rs192129249	8:60856859-60856859	C	intron_variant	MODIFIER	CHD7	ENSG00000171316	Transcript	ENST00000524602.5	protein_coding	-	2020-02-04	ENST00000524602.5:c.1717-5370A>C	-	-	-	-	-	-	rs192129249,CM1410112,CM161400	-	1	-	HGNC	HGNC:20626	-	1	CCDS83299.1	ENSP00000437061	-	Ensembl	-	A	A	-	-	-	-	-	0.0004	0.002028	0.0007392	0.001345	0.0004589	0	0.0002606	0.003629	0.001645	4.649e-05	benign,benign/likely_benign,likely_benign
rs192129249	8:60856859-60856859	G	intron_variant	MODIFIER	CHD7	ENSG00000171316	Transcript	ENST00000524602.5	protein_coding	-	2020-02-04	ENST00000524602.5:c.1717-5370A>G	-	-	-	-	-	-	rs192129249,CM1410112,CM161400	-	1	-	HGNC	HGNC:20626	-	1	CCDS83299.1	ENSP00000437061	-	Ensembl	-	A	A	-	-	-	-	-	-	-	-	-	-	-	-	-	-	-	-
rs192129249	8:60856859-60856859	C	downstream_gene_variant	MODIFIER	CHD7	ENSG00000171316	Transcript	ENST00000527921.1	processed_transcript	-	-	-	-	-	-	-	-	-	rs192129249,CM1410112,CM161400	4220	1	-	HGNC	HGNC:20626	-	4	-	-	-	Ensembl	-	A	A	-	-	-	-	-	0.0004	0.002028	0.0007392	0.001345	0.0004589	0	0.0002606	0.003629	0.001645	4.649e-05	benign,benign/likely_benign,likely_benign
rs192129249	8:60856859-60856859	G	downstream_gene_variant	MODIFIER	CHD7	ENSG00000171316	Transcript	ENST00000527921.1	processed_transcript	-	-	-	-	-	-	-	-	-	rs192129249,CM1410112,CM161400	4220	1	-	HGNC	HGNC:20626	-	4	-	-	-	Ensembl	-	A	A	-	-	-	-	-	-	-	-	-	-	-	-	-	-	-	-
rs192129249	8:60856859-60856859	C	non_coding_transcript_exon_variant	MODIFIER	CHD7	ENSG00000171316	Transcript	ENST00000529472.1	processed_transcript	2020-03-03	-	ENST00000529472.1:n.760A>C	-	760	-	-	-	-	rs192129249,CM1410112,CM161400	-	1	-	HGNC	HGNC:20626	-	3	-	-	-	Ensembl	-	A	A	-	-	-	-	-	0.0004	0.002028	0.0007392	0.001345	0.0004589	0	0.0002606	0.003629	0.001645	4.649e-05	benign,benign/likely_benign,likely_benign
rs192129249	8:60856859-60856859	G	non_coding_transcript_exon_variant	MODIFIER	CHD7	ENSG00000171316	Transcript	ENST00000529472.1	processed_transcript	2020-03-03	-	ENST00000529472.1:n.760A>G	-	760	-	-	-	-	rs192129249,CM1410112,CM161400	-	1	-	HGNC	HGNC:20626	-	3	-	-	-	Ensembl	-	A	A	-	-	-	-	-	-	-	-	-	-	-	-	-	-	-	-
rs192129249	8:60856859-60856859	C	non_coding_transcript_exon_variant	MODIFIER	CHD7	ENSG00000171316	Transcript	ENST00000531695.1	retained_intron	2020-01-02	-	ENST00000531695.1:n.3A>C	-	3	-	-	-	-	rs192129249,CM1410112,CM161400	-	1	-	HGNC	HGNC:20626	-	2	-	-	-	Ensembl	-	A	A	-	-	-	-	-	0.0004	0.002028	0.0007392	0.001345	0.0004589	0	0.0002606	0.003629	0.001645	4.649e-05	benign,benign/likely_benign,likely_benign
rs192129249	8:60856859-60856859	G	non_coding_transcript_exon_variant	MODIFIER	CHD7	ENSG00000171316	Transcript	ENST00000531695.1	retained_intron	2020-01-02	-	ENST00000531695.1:n.3A>G	-	3	-	-	-	-	rs192129249,CM1410112,CM161400	-	1	-	HGNC	HGNC:20626	-	2	-	-	-	Ensembl	-	A	A	-	-	-	-	-	-	-	-	-	-	-	-	-	-	-	-
rs192129249	8:60856859-60856859	C	upstream_gene_variant	MODIFIER	CHD7	ENSG00000171316	Transcript	ENST00000618450.1	retained_intron	-	-	-	-	-	-	-	-	-	rs192129249,CM1410112,CM161400	4045	1	-	HGNC	HGNC:20626	-	-	-	-	-	Ensembl	-	A	A	-	-	-	-	-	0.0004	0.002028	0.0007392	0.001345	0.0004589	0	0.0002606	0.003629	0.001645	4.649e-05	benign,benign/likely_benign,likely_benign
rs192129249	8:60856859-60856859	G	upstream_gene_variant	MODIFIER	CHD7	ENSG00000171316	Transcript	ENST00000618450.1	retained_intron	-	-	-	-	-	-	-	-	-	rs192129249,CM1410112,CM161400	4045	1	-	HGNC	HGNC:20626	-	-	-	-	-	Ensembl	-	A	A	-	-	-	-	-	-	-	-	-	-	-	-	-	-	-	-
rs192129249	8:60856859-60856859	C	intron_variant	MODIFIER	CHD7	55636	Transcript	NM_001316690.1	protein_coding	-	2020-02-04	NM_001316690.1:c.1717-5370A>C	-	-	-	-	-	-	rs192129249,CM1410112,CM161400	-	1	-	EntrezGene	HGNC:20626	-	-	-	NP_001303619.1	-	RefSeq	-	A	A	OK	-	-	-	-	0.0004	0.002028	0.0007392	0.001345	0.0004589	0	0.0002606	0.003629	0.001645	4.649e-05	benign,benign/likely_benign,likely_benign
rs192129249	8:60856859-60856859	G	intron_variant	MODIFIER	CHD7	55636	Transcript	NM_001316690.1	protein_coding	-	2020-02-04	NM_001316690.1:c.1717-5370A>G	-	-	-	-	-	-	rs192129249,CM1410112,CM161400	-	1	-	EntrezGene	HGNC:20626	-	-	-	NP_001303619.1	-	RefSeq	-	A	A	OK	-	-	-	-	-	-	-	-	-	-	-	-	-	-	-
rs192129249	8:60856859-60856859	C	missense_variant	MODERATE	CHD7	55636	Transcript	NM_017780.4	protein_coding	34/38	-	NM_017780.4:c.7579A>C	NP_060250.2:p.Met2527Leu	8096	7579	2527	M/L	Atg/Ctg	rs192129249,CM1410112,CM161400	-	1	-	EntrezGene	HGNC:20626	YES	-	-	NP_060250.2	-	RefSeq	-	A	A	-	tolerated(0.48)	benign(0)	-	-	0.0004	0.002028	0.0007392	0.001345	0.0004589	0	0.0002606	0.003629	0.001645	4.649e-05	benign,benign/likely_benign,likely_benign
rs192129249	8:60856859-60856859	G	missense_variant	MODERATE	CHD7	55636	Transcript	NM_017780.4	protein_coding	34/38	-	NM_017780.4:c.7579A>G	NP_060250.2:p.Met2527Val	8096	7579	2527	M/V	Atg/Gtg	rs192129249,CM1410112,CM161400	-	1	-	EntrezGene	HGNC:20626	YES	-	-	NP_060250.2	-	RefSeq	-	A	A	-	tolerated(0.05)	benign(0.001)	-	-	-	-	-	-	-	-	-	-	-	-	-
rs192129249	8:60856859-60856859	C	missense_variant	MODERATE	CHD7	55636	Transcript	XM_011517553.2	protein_coding	35/39	-	XM_011517553.2:c.7669A>C	XP_011515855.1:p.Met2557Leu	8182	7669	2557	M/L	Atg/Ctg	rs192129249,CM1410112,CM161400	-	1	-	EntrezGene	HGNC:20626	-	-	-	XP_011515855.1	-	RefSeq	-	A	A	-	-	-	-	-	0.0004	0.002028	0.0007392	0.001345	0.0004589	0	0.0002606	0.003629	0.001645	4.649e-05	benign,benign/likely_benign,likely_benign
rs192129249	8:60856859-60856859	G	missense_variant	MODERATE	CHD7	55636	Transcript	XM_011517553.2	protein_coding	35/39	-	XM_011517553.2:c.7669A>G	XP_011515855.1:p.Met2557Val	8182	7669	2557	M/V	Atg/Gtg	rs192129249,CM1410112,CM161400	-	1	-	EntrezGene	HGNC:20626	-	-	-	XP_011515855.1	-	RefSeq	-	A	A	-	-	-	-	-	-	-	-	-	-	-	-	-	-	-	-
rs192129249	8:60856859-60856859	C	missense_variant	MODERATE	CHD7	55636	Transcript	XM_011517554.3	protein_coding	35/39	-	XM_011517554.3:c.7669A>C	XP_011515856.1:p.Met2557Leu	7968	7669	2557	M/L	Atg/Ctg	rs192129249,CM1410112,CM161400	-	1	-	EntrezGene	HGNC:20626	-	-	-	XP_011515856.1	-	RefSeq	-	A	A	-	-	-	-	-	0.0004	0.002028	0.0007392	0.001345	0.0004589	0	0.0002606	0.003629	0.001645	4.649e-05	benign,benign/likely_benign,likely_benign
rs192129249	8:60856859-60856859	G	missense_variant	MODERATE	CHD7	55636	Transcript	XM_011517554.3	protein_coding	35/39	-	XM_011517554.3:c.7669A>G	XP_011515856.1:p.Met2557Val	7968	7669	2557	M/V	Atg/Gtg	rs192129249,CM1410112,CM161400	-	1	-	EntrezGene	HGNC:20626	-	-	-	XP_011515856.1	-	RefSeq	-	A	A	-	-	-	-	-	-	-	-	-	-	-	-	-	-	-	-
rs192129249	8:60856859-60856859	C	missense_variant	MODERATE	CHD7	55636	Transcript	XM_011517555.2	protein_coding	35/39	-	XM_011517555.2:c.7666A>C	XP_011515857.1:p.Met2556Leu	8179	7666	2556	M/L	Atg/Ctg	rs192129249,CM1410112,CM161400	-	1	-	EntrezGene	HGNC:20626	-	-	-	XP_011515857.1	-	RefSeq	-	A	A	-	-	-	-	-	0.0004	0.002028	0.0007392	0.001345	0.0004589	0	0.0002606	0.003629	0.001645	4.649e-05	benign,benign/likely_benign,likely_benign
rs192129249	8:60856859-60856859	G	missense_variant	MODERATE	CHD7	55636	Transcript	XM_011517555.2	protein_coding	35/39	-	XM_011517555.2:c.7666A>G	XP_011515857.1:p.Met2556Val	8179	7666	2556	M/V	Atg/Gtg	rs192129249,CM1410112,CM161400	-	1	-	EntrezGene	HGNC:20626	-	-	-	XP_011515857.1	-	RefSeq	-	A	A	-	-	-	-	-	-	-	-	-	-	-	-	-	-	-	-
rs192129249	8:60856859-60856859	C	missense_variant	MODERATE	CHD7	55636	Transcript	XM_017013612.1	protein_coding	35/39	-	XM_017013612.1:c.7669A>C	XP_016869101.1:p.Met2557Leu	8236	7669	2557	M/L	Atg/Ctg	rs192129249,CM1410112,CM161400	-	1	-	EntrezGene	HGNC:20626	-	-	-	XP_016869101.1	-	RefSeq	-	A	A	-	-	-	-	-	0.0004	0.002028	0.0007392	0.001345	0.0004589	0	0.0002606	0.003629	0.001645	4.649e-05	benign,benign/likely_benign,likely_benign
rs192129249	8:60856859-60856859	G	missense_variant	MODERATE	CHD7	55636	Transcript	XM_017013612.1	protein_coding	35/39	-	XM_017013612.1:c.7669A>G	XP_016869101.1:p.Met2557Val	8236	7669	2557	M/V	Atg/Gtg	rs192129249,CM1410112,CM161400	-	1	-	EntrezGene	HGNC:20626	-	-	-	XP_016869101.1	-	RefSeq	-	A	A	-	-	-	-	-	-	-	-	-	-	-	-	-	-	-	-
rs192129249	8:60856859-60856859	C	missense_variant	MODERATE	CHD7	55636	Transcript	XM_017013613.1	protein_coding	34/38	-	XM_017013613.1:c.7576A>C	XP_016869102.1:p.Met2526Leu	8089	7576	2526	M/L	Atg/Ctg	rs192129249,CM1410112,CM161400	-	1	-	EntrezGene	HGNC:20626	-	-	-	XP_016869102.1	-	RefSeq	-	A	A	-	-	-	-	-	0.0004	0.002028	0.0007392	0.001345	0.0004589	0	0.0002606	0.003629	0.001645	4.649e-05	benign,benign/likely_benign,likely_benign
rs192129249	8:60856859-60856859	G	missense_variant	MODERATE	CHD7	55636	Transcript	XM_017013613.1	protein_coding	34/38	-	XM_017013613.1:c.7576A>G	XP_016869102.1:p.Met2526Val	8089	7576	2526	M/V	Atg/Gtg	rs192129249,CM1410112,CM161400	-	1	-	EntrezGene	HGNC:20626	-	-	-	XP_016869102.1	-	RefSeq	-	A	A	-	-	-	-	-	-	-	-	-	-	-	-	-	-	-	-
rs192129249	8:60856859-60856859	C	regulatory_region_variant	MODIFIER	-	-	RegulatoryFeature	ENSR00000856730	-	-	-	-	-	-	-	-	-	-	rs192129249,CM1410112,CM161400	-	-	-	-	-	-	-	-	-	-	-	-	-	-	-	-	-	-	-	0.0004	0.002028	0.0007392	0.001345	0.0004589	0	0.0002606	0.003629	0.001645	4.649e-05	benign,benign/likely_benign,likely_benign
rs192129249	8:60856859-60856859	G	regulatory_region_variant	MODIFIER	-	-	RegulatoryFeature	ENSR00000856730	-	-	-	-	-	-	-	-	-	-	rs192129249,CM1410112,CM161400	-	-	-	-	-	-	-	-	-	-	-	-	-	-	-	-	-	-	-	-	-	-	-	-	-	-	-	-	-	-
rs148475876	9:137453744-137453744	A	synonymous_variant	LOW	NSMF	ENSG00000165802	Transcript	ENST00000265663.12	protein_coding	2020-07-15	-	ENST00000265663.12:c.903C>T	ENSP00000265663.7:p.His301%3D	1135	903	301	H	caC/caT	rs148475876	-	-1	-	HGNC	HGNC:29843	-	1	CCDS7044.1	ENSP00000265663	-	Ensembl	-	G	G	-	-	-	PANTHER:PTHR32061,MobiDB_lite:mobidb-lite	-	-	0.0002011	6.817e-05	0.0005043	0	0	0	0.0002719	0	0	-
rs148475876	9:137453744-137453744	A	non_coding_transcript_exon_variant	MODIFIER	NSMF	ENSG00000165802	Transcript	ENST00000371468.1	retained_intron	2020-02-04	-	ENST00000371468.1:n.179C>T	-	179	-	-	-	-	rs148475876	-	-1	-	HGNC	HGNC:29843	-	2	-	-	-	Ensembl	-	G	G	-	-	-	-	-	-	0.0002011	6.817e-05	0.0005043	0	0	0	0.0002719	0	0	-
rs148475876	9:137453744-137453744	A	synonymous_variant	LOW	NSMF	ENSG00000165802	Transcript	ENST00000371472.6	protein_coding	2020-07-16	-	ENST00000371472.6:c.903C>T	ENSP00000360527.1:p.His301%3D	1103	903	301	H	caC/caT	rs148475876	-	-1	-	HGNC	HGNC:29843	-	2	CCDS7044.1	ENSP00000360527	-	Ensembl	-	G	G	-	-	-	PANTHER:PTHR32061,MobiDB_lite:mobidb-lite	-	-	0.0002011	6.817e-05	0.0005043	0	0	0	0.0002719	0	0	-
rs148475876	9:137453744-137453744	A	intron_variant	MODIFIER	NSMF	ENSG00000165802	Transcript	ENST00000371473.7	protein_coding	-	2020-07-14	ENST00000371473.7:c.833-564C>T	-	-	-	-	-	-	rs148475876	-	-1	-	HGNC	HGNC:29843	-	1	CCDS55357.1	ENSP00000360528	-	Ensembl	-	G	G	-	-	-	-	-	-	0.0002011	6.817e-05	0.0005043	0	0	0	0.0002719	0	0	-
rs148475876	9:137453744-137453744	A	synonymous_variant	LOW	NSMF	ENSG00000165802	Transcript	ENST00000371474.7	protein_coding	2020-06-14	-	ENST00000371474.7:c.834C>T	ENSP00000360529.3:p.His278%3D	1066	834	278	H	caC/caT	rs148475876	-	-1	-	HGNC	HGNC:29843	-	1	CCDS48067.1	ENSP00000360529	-	Ensembl	-	G	G	-	-	-	PANTHER:PTHR32061,MobiDB_lite:mobidb-lite	-	-	0.0002011	6.817e-05	0.0005043	0	0	0	0.0002719	0	0	-
rs148475876	9:137453744-137453744	A	upstream_gene_variant	MODIFIER	MIR7114	ENSG00000284317	Transcript	ENST00000611474.1	miRNA	-	-	-	-	-	-	-	-	-	rs148475876	3658	-1	-	HGNC	HGNC:50157	YES	-	-	-	-	Ensembl	-	G	G	-	-	-	-	-	-	0.0002011	6.817e-05	0.0005043	0	0	0	0.0002719	0	0	-
rs148475876	9:137453744-137453744	A	non_coding_transcript_exon_variant	MODIFIER	NSMF	ENSG00000165802	Transcript	ENST00000371482.5	retained_intron	2020-03-09	-	ENST00000371482.5:n.249C>T	-	249	-	-	-	-	rs148475876	-	-1	-	HGNC	HGNC:29843	-	1	-	-	-	Ensembl	-	G	G	-	-	-	-	-	-	0.0002011	6.817e-05	0.0005043	0	0	0	0.0002719	0	0	-
rs148475876	9:137453744-137453744	A	synonymous_variant	LOW	NSMF	ENSG00000165802	Transcript	ENST00000437259.5	protein_coding	2020-07-15	-	ENST00000437259.5:c.840C>T	ENSP00000412007.1:p.His280%3D	1072	840	280	H	caC/caT	rs148475876	-	-1	-	HGNC	HGNC:29843	-	5	CCDS48068.1	ENSP00000412007	-	Ensembl	-	G	G	-	-	-	PANTHER:PTHR32061,MobiDB_lite:mobidb-lite	-	-	0.0002011	6.817e-05	0.0005043	0	0	0	0.0002719	0	0	-
rs148475876	9:137453744-137453744	A	upstream_gene_variant	MODIFIER	NSMF	ENSG00000165802	Transcript	ENST00000482448.1	protein_coding	-	-	-	-	-	-	-	-	-	rs148475876	573	-1	cds_start_NF,cds_end_NF	HGNC	HGNC:29843	-	3	-	ENSP00000490131	-	Ensembl	-	G	G	-	-	-	-	-	-	0.0002011	6.817e-05	0.0005043	0	0	0	0.0002719	0	0	-
rs148475876	9:137453744-137453744	A	non_coding_transcript_exon_variant	MODIFIER	NSMF	ENSG00000165802	Transcript	ENST00000484316.5	retained_intron	2020-02-08	-	ENST00000484316.5:n.119C>T	-	119	-	-	-	-	rs148475876	-	-1	-	HGNC	HGNC:29843	-	3	-	-	-	Ensembl	-	G	G	-	-	-	-	-	-	0.0002011	6.817e-05	0.0005043	0	0	0	0.0002719	0	0	-
rs148475876	9:137453744-137453744	A	upstream_gene_variant	MODIFIER	MIR7114	102466223	Transcript	NR_106964.1	miRNA	-	-	-	-	-	-	-	-	-	rs148475876	3658	-1	-	EntrezGene	HGNC:50157	YES	-	-	-	-	RefSeq	-	G	G	-	-	-	-	-	-	0.0002011	6.817e-05	0.0005043	0	0	0	0.0002719	0	0	-
rs148475876	9:137453744-137453744	A	synonymous_variant	LOW	NSMF	26012	Transcript	NM_001130969.3	protein_coding	2020-08-16	-	NM_001130969.3:c.909C>T	NP_001124441.1:p.His303%3D	1141	909	303	H	caC/caT	rs148475876	-	-1	-	EntrezGene	HGNC:29843	-	-	-	NP_001124441.1	-	RefSeq	-	G	G	-	-	-	-	-	-	0.0002011	6.817e-05	0.0005043	0	0	0	0.0002719	0	0	-
rs148475876	9:137453744-137453744	A	synonymous_variant	LOW	NSMF	26012	Transcript	NM_001130970.1	protein_coding	2020-07-15	-	NM_001130970.1:c.840C>T	NP_001124442.1:p.His280%3D	1072	840	280	H	caC/caT	rs148475876	-	-1	-	EntrezGene	HGNC:29843	-	-	-	NP_001124442.1	-	RefSeq	-	G	G	OK	-	-	-	-	-	0.0002011	6.817e-05	0.0005043	0	0	0	0.0002719	0	0	-
rs148475876	9:137453744-137453744	A	synonymous_variant	LOW	NSMF	ENSG00000165802	Transcript	ENST00000371475.9	protein_coding	2020-08-16	-	ENST00000371475.9:c.909C>T	ENSP00000360530.3:p.His303%3D	1141	909	303	H	caC/caT	rs148475876	-	-1	-	HGNC	HGNC:29843	YES	1	CCDS48069.1	ENSP00000360530	-	Ensembl	-	G	G	-	-	-	PANTHER:PTHR32061,MobiDB_lite:mobidb-lite	-	-	0.0002011	6.817e-05	0.0005043	0	0	0	0.0002719	0	0	-
rs148475876	9:137453744-137453744	A	intron_variant	MODIFIER	NSMF	26012	Transcript	NM_001178064.1	protein_coding	-	2020-07-14	NM_001178064.1:c.833-564C>T	-	-	-	-	-	-	rs148475876	-	-1	-	EntrezGene	HGNC:29843	-	-	-	NP_001171535.1	-	RefSeq	-	G	G	OK	-	-	-	-	-	0.0002011	6.817e-05	0.0005043	0	0	0	0.0002719	0	0	-
rs148475876	9:137453744-137453744	A	synonymous_variant	LOW	NSMF	26012	Transcript	NM_015537.4	protein_coding	2020-07-15	-	NM_015537.4:c.903C>T	NP_056352.3:p.His301%3D	1135	903	301	H	caC/caT	rs148475876	-	-1	-	EntrezGene	HGNC:29843	-	-	-	NP_056352.3	-	RefSeq	-	G	G	OK	-	-	-	-	-	0.0002011	6.817e-05	0.0005043	0	0	0	0.0002719	0	0	-
rs148475876	9:137453744-137453744	A	synonymous_variant	LOW	NSMF	26012	Transcript	NM_001130971.1	protein_coding	2020-06-14	-	NM_001130971.1:c.834C>T	NP_001124443.1:p.His278%3D	1066	834	278	H	caC/caT	rs148475876	-	-1	-	EntrezGene	HGNC:29843	YES	-	-	NP_001124443.1	-	RefSeq	-	G	G	OK	-	-	-	-	-	0.0002011	6.817e-05	0.0005043	0	0	0	0.0002719	0	0	-
rs148475876	9:137453744-137453744	A	intron_variant	MODIFIER	NSMF	26012	Transcript	XM_005266061.5	protein_coding	-	2020-06-13	XM_005266061.5:c.827-564C>T	-	-	-	-	-	-	rs148475876	-	-1	-	EntrezGene	HGNC:29843	-	-	-	XP_005266118.1	-	RefSeq	-	G	G	-	-	-	-	-	-	0.0002011	6.817e-05	0.0005043	0	0	0	0.0002719	0	0	-
rs148475876	9:137453744-137453744	A	intron_variant	MODIFIER	NSMF	26012	Transcript	XM_005266062.5	protein_coding	-	2020-05-12	XM_005266062.5:c.758-564C>T	-	-	-	-	-	-	rs148475876	-	-1	-	EntrezGene	HGNC:29843	-	-	-	XP_005266119.1	-	RefSeq	-	G	G	-	-	-	-	-	-	0.0002011	6.817e-05	0.0005043	0	0	0	0.0002719	0	0	-
rs148475876	9:137453744-137453744	A	intron_variant	MODIFIER	NSMF	26012	Transcript	XM_011518496.3	protein_coding	-	2020-06-13	XM_011518496.3:c.764-564C>T	-	-	-	-	-	-	rs148475876	-	-1	-	EntrezGene	HGNC:29843	-	-	-	XP_011516798.1	-	RefSeq	-	G	G	-	-	-	-	-	-	0.0002011	6.817e-05	0.0005043	0	0	0	0.0002719	0	0	-
rs148475876	9:137453744-137453744	A	synonymous_variant	LOW	NSMF	26012	Transcript	XM_011518497.2	protein_coding	2020-03-11	-	XM_011518497.2:c.108C>T	XP_011516799.1:p.His36%3D	255	108	36	H	caC/caT	rs148475876	-	-1	-	EntrezGene	HGNC:29843	-	-	-	XP_011516799.1	-	RefSeq	-	G	G	-	-	-	-	-	-	0.0002011	6.817e-05	0.0005043	0	0	0	0.0002719	0	0	-
rs148475876	9:137453744-137453744	A	intron_variant	MODIFIER	NSMF	26012	Transcript	XM_017014597.2	protein_coding	-	2020-02-09	XM_017014597.2:c.395-564C>T	-	-	-	-	-	-	rs148475876	-	-1	-	EntrezGene	HGNC:29843	-	-	-	XP_016870086.1	-	RefSeq	-	G	G	-	-	-	-	-	-	0.0002011	6.817e-05	0.0005043	0	0	0	0.0002719	0	0	-
rs148475876	9:137453744-137453744	A	regulatory_region_variant	MODIFIER	-	-	RegulatoryFeature	ENSR00001156787	-	-	-	-	-	-	-	-	-	-	rs148475876	-	-	-	-	-	-	-	-	-	-	-	-	-	-	-	-	-	-	-	-	0.0002011	6.817e-05	0.0005043	0	0	0	0.0002719	0	0	-
[truncated: 27 more columns]

## Sheet: New variants
#Uploaded_variation	Location	Allele	Consequence	IMPACT	SYMBOL	Gene	Feature_type	Feature	BIOTYPE	EXON	INTRON	HGVSc	HGVSp	cDNA_position	CDS_position	Protein_position	Amino_acids	Codons	Existing_variation	DISTANCE	STRAND	FLAGS	SYMBOL_SOURCE	HGNC_ID	CANONICAL	TSL	REFSEQ_MATCH	SOURCE	REFSEQ_OFFSET	GIVEN_REF	USED_REF	BAM_EDIT	SIFT	PolyPhen	DOMAINS	HGVS_OFFSET	AF	gnomAD_AF	gnomAD_AFR_AF	gnomAD_AMR_AF	gnomAD_ASJ_AF	gnomAD_EAS_AF	gnomAD_FIN_AF	gnomAD_NFE_AF	gnomAD_OTH_AF	gnomAD_SAS_AF	CLIN_SIG	SOMATIC	PHENO
ENST00000263461.11:c.8C>G	10:122610940-122610940	G	missense_variant	MODERATE	WDR11	ENSG00000120008	Transcript	ENST00000263461.6	protein_coding	1/29	-	ENST00000263461.6:c.8C>G	ENSP00000263461.5:p.Pro3Arg	254	8	3	P/R	cCc/cGc	COSV54788822	-	1	-	HGNC	13831	YES	-	-	Ensembl	-	C	C	-	deleterious_low_confidence(0)	probably_damaging(0.996)	PANTHER:PTHR14593	-	-	-	-	-	-	-	-	-	-	-	-	1	1
ENST00000263461.11:c.8C>G	10:122610940-122610940	G	upstream_gene_variant	MODIFIER	WDR11	ENSG00000120008	Transcript	ENST00000470052.1	processed_transcript	-	-	-	-	-	-	-	-	-	COSV54788822	353	1	-	HGNC	13831	-	-	-	Ensembl	-	C	C	-	-	-	-	-	-	-	-	-	-	-	-	-	-	-	-	1	1
ENST00000263461.11:c.8C>G	10:122610940-122610940	G	upstream_gene_variant	MODIFIER	WDR11	ENSG00000120008	Transcript	ENST00000497136.2	nonsense_mediated_decay	-	-	-	-	-	-	-	-	-	COSV54788822	1188	1	-	HGNC	13831	-	-	-	Ensembl	-	C	C	-	-	-	-	-	-	-	-	-	-	-	-	-	-	-	-	1	1
ENST00000263461.11:c.8C>G	10:122610940-122610940	G	upstream_gene_variant	MODIFIER	WDR11-AS1	ENSG00000227165	Transcript	ENST00000598981.1	antisense	-	-	-	-	-	-	-	-	-	COSV54788822	219	-1	-	HGNC	27437	YES	-	-	Ensembl	-	C	C	-	-	-	-	-	-	-	-	-	-	-	-	-	-	-	-	1	1
ENST00000263461.11:c.8C>G	10:122610940-122610940	G	upstream_gene_variant	MODIFIER	WDR11	ENSG00000120008	Transcript	ENST00000604585.1	protein_coding	-	-	-	-	-	-	-	-	-	COSV54788822	59	1	cds_end_NF	HGNC	13831	-	-	-	Ensembl	-	C	C	-	-	-	-	-	-	-	-	-	-	-	-	-	-	-	-	1	1
ENST00000263461.11:c.8C>G	10:122610940-122610940	G	non_coding_transcript_exon_variant	MODIFIER	WDR11	ENSG00000120008	Transcript	ENST00000605069.1	processed_transcript	1/4	-	ENST00000605069.1:n.37C>G	-	37	-	-	-	-	COSV54788822	-	1	-	HGNC	13831	-	-	-	Ensembl	-	C	C	-	-	-	-	-	-	-	-	-	-	-	-	-	-	-	-	1	1
ENST00000263461.11:c.8C>G	10:122610940-122610940	G	non_coding_transcript_exon_variant	MODIFIER	WDR11	ENSG00000120008	Transcript	ENST00000605178.1	processed_transcript	1/4	-	ENST00000605178.1:n.25C>G	-	25	-	-	-	-	COSV54788822	-	1	-	HGNC	13831	-	-	-	Ensembl	-	C	C	-	-	-	-	-	-	-	-	-	-	-	-	-	-	-	-	1	1
ENST00000263461.11:c.8C>G	10:122610940-122610940	G	non_coding_transcript_exon_variant	MODIFIER	WDR11	ENSG00000120008	Transcript	ENST00000605202.1	processed_transcript	1/4	-	ENST00000605202.1:n.124C>G	-	124	-	-	-	-	COSV54788822	-	1	-	HGNC	13831	-	-	-	Ensembl	-	C	C	-	-	-	-	-	-	-	-	-	-	-	-	-	-	-	-	1	1
ENST00000263461.11:c.8C>G	10:122610940-122610940	G	missense_variant,NMD_transcript_variant	MODERATE	WDR11	ENSG00000120008	Transcript	ENST00000605543.1	nonsense_mediated_decay	1/22	-	ENST00000605543.1:c.8C>G	ENSP00000475076.1:p.Pro3Arg	67	8	3	P/R	cCc/cGc	COSV54788822	-	1	-	HGNC	13831	-	-	-	Ensembl	-	C	C	-	deleterious_low_confidence(0)	benign(0.175)	PANTHER:PTHR14593	-	-	-	-	-	-	-	-	-	-	-	-	1	1
ENST00000263461.11:c.8C>G	10:122610940-122610940	G	missense_variant	MODERATE	WDR11	55717	Transcript	NM_018117.12	protein_coding	1/29	-	NM_018117.12:c.8C>G	NP_060587.8:p.Pro3Arg	67	8	3	P/R	cCc/cGc	COSV54788822	-	1	-	EntrezGene	13831	YES	-	rseq_mrna_match	RefSeq	-	C	C	-	deleterious_low_confidence(0)	probably_damaging(0.996)	-	-	-	-	-	-	-	-	-	-	-	-	-	1	1
ENST00000263461.11:c.8C>G	10:122610940-122610940	G	upstream_gene_variant	MODIFIER	WDR11-AS1	283089	Transcript	NR_033850.1	lncRNA	-	-	-	-	-	-	-	-	-	COSV54788822	249	-1	-	EntrezGene	27437	YES	-	rseq_mrna_match	RefSeq	-	C	C	-	-	-	-	-	-	-	-	-	-	-	-	-	-	-	-	1	1
ENST00000263461.11:c.8C>G	10:122610940-122610940	G	regulatory_region_variant	MODIFIER	-	-	RegulatoryFeature	ENSR00000034418	promoter	-	-	-	-	-	-	-	-	-	COSV54788822	-	-	-	-	-	-	-	-	-	-	-	-	-	-	-	-	-	-	-	-	-	-	-	-	-	-	-	-	1	1
ENST00000263461.11:c.8C>G	10:122610940-122610940	G	TF_binding_site_variant	MODIFIER	-	-	MotifFeature	ENSM00528149631	-	-	-	-	-	-	-	-	-	-	COSV54788822	-	1	-	-	-	-	-	-	-	-	-	-	-	-	-	-	-	-	-	-	-	-	-	-	-	-	-	-	1	1
ENST00000263461.11:c.8C>G	10:122610940-122610940	G	TF_binding_site_variant	MODIFIER	-	-	MotifFeature	ENSM00910141540	-	-	-	-	-	-	-	-	-	-	COSV54788822	-	-1	-	-	-	-	-	-	-	-	-	-	-	-	-	-	-	-	-	-	-	-	-	-	-	-	-	-	1	1
ENST00000263461.11:c.8C>G	10:122610940-122610940	G	TF_binding_site_variant	MODIFIER	-	-	MotifFeature	ENSM00524714507	-	-	-	-	-	-	-	-	-	-	COSV54788822	-	-1	-	-	-	-	-	-	-	-	-	-	-	-	-	-	-	-	-	-	-	-	-	-	-	-	-	-	1	1
ENST00000263461.11:c.8C>G	10:122610940-122610940	G	TF_binding_site_variant	MODIFIER	-	-	MotifFeature	ENSM00524646208	-	-	-	-	-	-	-	-	-	-	COSV54788822	-	1	-	-	-	-	-	-	-	-	-	-	-	-	-	-	-	-	-	-	-	-	-	-	-	-	-	-	1	1
ENST00000263461.11:c.1543T>C	10:122633422-122633422	C	missense_variant	MODERATE	WDR11	ENSG00000120008	Transcript	ENST00000263461.6	protein_coding	11/29	-	ENST00000263461.6:c.1543T>C	ENSP00000263461.5:p.Ser515Pro	1789	1543	515	S/P	Tca/Cca	-	-	1	-	HGNC	13831	YES	-	-	Ensembl	-	T	T	-	deleterious(0.01)	benign(0.42)	Gene3D:2.130.10.10,PANTHER:PTHR14593,Superfamily:SSF50978	-	-	-	-	-	-	-	-	-	-	-	-	-	-
ENST00000263461.11:c.1543T>C	10:122633422-122633422	C	3_prime_UTR_variant,NMD_transcript_variant	MODIFIER	WDR11	ENSG00000120008	Transcript	ENST00000497136.2	nonsense_mediated_decay	9/26	-	ENST00000497136.2:c.*62T>C	-	1261	-	-	-	-	-	-	1	-	HGNC	13831	-	-	-	Ensembl	-	T	T	-	-	-	-	-	-	-	-	-	-	-	-	-	-	-	-	-	-
ENST00000263461.11:c.1543T>C	10:122633422-122633422	C	non_coding_transcript_exon_variant	MODIFIER	WDR11	ENSG00000120008	Transcript	ENST00000604220.1	processed_transcript	3/6	-	ENST00000604220.1:n.348T>C	-	348	-	-	-	-	-	-	1	-	HGNC	13831	-	-	-	Ensembl	-	T	T	-	-	-	-	-	-	-	-	-	-	-	-	-	-	-	-	-	-
ENST00000263461.11:c.1543T>C	10:122633422-122633422	C	missense_variant	MODERATE	WDR11	ENSG00000120008	Transcript	ENST00000604585.1	protein_coding	12/14	-	ENST00000604585.1:c.766T>C	ENSP00000474880.1:p.Ser256Pro	1611	766	256	S/P	Tca/Cca	-	-	1	cds_end_NF	HGNC	13831	-	-	-	Ensembl	-	T	T	-	deleterious(0.04)	benign(0.42)	PANTHER:PTHR14593,Gene3D:2.130.10.10,Superfamily:SSF50978	-	-	-	-	-	-	-	-	-	-	-	-	-	-
ENST00000263461.11:c.1543T>C	10:122633422-122633422	C	3_prime_UTR_variant,NMD_transcript_variant	MODIFIER	WDR11	ENSG00000120008	Transcript	ENST00000605543.1	nonsense_mediated_decay	4/22	-	ENST00000605543.1:c.*62T>C	-	409	-	-	-	-	-	-	1	-	HGNC	13831	-	-	-	Ensembl	-	T	T	-	-	-	-	-	-	-	-	-	-	-	-	-	-	-	-	-	-
ENST00000263461.11:c.1543T>C	10:122633422-122633422	C	missense_variant	MODERATE	WDR11	55717	Transcript	NM_018117.12	protein_coding	11/29	-	NM_018117.12:c.1543T>C	NP_060587.8:p.Ser515Pro	1602	1543	515	S/P	Tca/Cca	-	-	1	-	EntrezGene	13831	YES	-	rseq_mrna_match	RefSeq	-	T	T	-	deleterious(0.01)	benign(0.42)	-	-	-	-	-	-	-	-	-	-	-	-	-	-	-
ENST00000263461.11:c.1551A>G	10:122633430-122633430	G	synonymous_variant	LOW	WDR11	ENSG00000120008	Transcript	ENST00000263461.6	protein_coding	11/29	-	ENST00000263461.6:c.1551A>G	ENSP00000263461.5:p.Glu517%3D	1797	1551	517	E	gaA/gaG	-	-	1	-	HGNC	13831	YES	-	-	Ensembl	-	A	A	-	-	-	Gene3D:2.130.10.10,PANTHER:PTHR14593,Superfamily:SSF50978	-	-	-	-	-	-	-	-	-	-	-	-	-	-
ENST00000263461.11:c.1551A>G	10:122633430-122633430	G	3_prime_UTR_variant,NMD_transcript_variant	MODIFIER	WDR11	ENSG00000120008	Transcript	ENST00000497136.2	nonsense_mediated_decay	9/26	-	ENST00000497136.2:c.*70A>G	-	1269	-	-	-	-	-	-	1	-	HGNC	13831	-	-	-	Ensembl	-	A	A	-	-	-	-	-	-	-	-	-	-	-	-	-	-	-	-	-	-
ENST00000263461.11:c.1551A>G	10:122633430-122633430	G	non_coding_transcript_exon_variant	MODIFIER	WDR11	ENSG00000120008	Transcript	ENST00000604220.1	processed_transcript	3/6	-	ENST00000604220.1:n.356A>G	-	356	-	-	-	-	-	-	1	-	HGNC	13831	-	-	-	Ensembl	-	A	A	-	-	-	-	-	-	-	-	-	-	-	-	-	-	-	-	-	-
ENST00000263461.11:c.1551A>G	10:122633430-122633430	G	synonymous_variant	LOW	WDR11	ENSG00000120008	Transcript	ENST00000604585.1	protein_coding	12/14	-	ENST00000604585.1:c.774A>G	ENSP00000474880.1:p.Glu258%3D	1619	774	258	E	gaA/gaG	-	-	1	cds_end_NF	HGNC	13831	-	-	-	Ensembl	-	A	A	-	-	-	PANTHER:PTHR14593,Gene3D:2.130.10.10,Superfamily:SSF50978	-	-	-	-	-	-	-	-	-	-	-	-	-	-
ENST00000263461.11:c.1551A>G	10:122633430-122633430	G	3_prime_UTR_variant,NMD_transcript_variant	MODIFIER	WDR11	ENSG00000120008	Transcript	ENST00000605543.1	nonsense_mediated_decay	4/22	-	ENST00000605543.1:c.*70A>G	-	417	-	-	-	-	-	-	1	-	HGNC	13831	-	-	-	Ensembl	-	A	A	-	-	-	-	-	-	-	-	-	-	-	-	-	-	-	-	-	-
ENST00000263461.11:c.1551A>G	10:122633430-122633430	G	synonymous_variant	LOW	WDR11	55717	Transcript	NM_018117.12	protein_coding	11/29	-	NM_018117.12:c.1551A>G	NP_060587.8:p.Glu517%3D	1610	1551	517	E	gaA/gaG	-	-	1	-	EntrezGene	13831	YES	-	rseq_mrna_match	RefSeq	-	A	A	-	-	-	-	-	-	-	-	-	-	-	-	-	-	-	-	-	-
ENST00000263461.11:c.2146A>G	10:122648614-122648614	G	missense_variant	MODERATE	WDR11	ENSG00000120008	Transcript	ENST00000263461.6	protein_coding	17/29	-	ENST00000263461.6:c.2146A>G	ENSP00000263461.5:p.Ile716Val	2392	2146	716	I/V	Atc/Gtc	-	-	1	-	HGNC	13831	YES	-	-	Ensembl	-	A	A	-	deleterious(0.01)	possibly_damaging(0.891)	Gene3D:2.130.10.10,PANTHER:PTHR14593,SMART:SM00320,Superfamily:SSF50978	-	-	-	-	-	-	-	-	-	-	-	-	-	-
ENST00000263461.11:c.2146A>G	10:122648614-122648614	G	non_coding_transcript_exon_variant	MODIFIER	WDR11	ENSG00000120008	Transcript	ENST00000478567.1	processed_transcript	3/8	-	ENST00000478567.1:n.244A>G	-	244	-	-	-	-	-	-	1	-	HGNC	13831	-	-	-	Ensembl	-	A	A	-	-	-	-	-	-	-	-	-	-	-	-	-	-	-	-	-	-
ENST00000263461.11:c.2146A>G	10:122648614-122648614	G	3_prime_UTR_variant,NMD_transcript_variant	MODIFIER	WDR11	ENSG00000120008	Transcript	ENST00000497136.2	nonsense_mediated_decay	15/26	-	ENST00000497136.2:c.*665A>G	-	1864	-	-	-	-	-	-	1	-	HGNC	13831	-	-	-	Ensembl	-	A	A	-	-	-	-	-	-	-	-	-	-	-	-	-	-	-	-	-	-
ENST00000263461.11:c.2146A>G	10:122648614-122648614	G	non_coding_transcript_exon_variant	MODIFIER	WDR11	ENSG00000120008	Transcript	ENST00000604509.1	processed_transcript	6/16	-	ENST00000604509.1:n.2041A>G	-	2041	-	-	-	-	-	-	1	-	HGNC	13831	-	-	-	Ensembl	-	A	A	-	-	-	-	-	-	-	-	-	-	-	-	-	-	-	-	-	-
ENST00000263461.11:c.2146A>G	10:122648614-122648614	G	non_coding_transcript_exon_variant	MODIFIER	WDR11	ENSG00000120008	Transcript	ENST00000605376.1	processed_transcript	4/5	-	ENST00000605376.1:n.414A>G	-	414	-	-	-	-	-	-	1	-	HGNC	13831	-	-	-	Ensembl	-	A	A	-	-	-	-	-	-	-	-	-	-	-	-	-	-	-	-	-	-
ENST00000263461.11:c.2146A>G	10:122648614-122648614	G	3_prime_UTR_variant,NMD_transcript_variant	MODIFIER	WDR11	ENSG00000120008	Transcript	ENST00000605543.1	nonsense_mediated_decay	10/22	-	ENST00000605543.1:c.*665A>G	-	1012	-	-	-	-	-	-	1	-	HGNC	13831	-	-	-	Ensembl	-	A	A	-	-	-	-	-	-	-	-	-	-	-	-	-	-	-	-	-	-
ENST00000263461.11:c.2146A>G	10:122648614-122648614	G	missense_variant	MODERATE	WDR11	55717	Transcript	NM_018117.12	protein_coding	17/29	-	NM_018117.12:c.2146A>G	NP_060587.8:p.Ile716Val	2205	2146	716	I/V	Atc/Gtc	-	-	1	-	EntrezGene	13831	YES	-	rseq_mrna_match	RefSeq	-	A	A	-	deleterious(0.01)	possibly_damaging(0.891)	-	-	-	-	-	-	-	-	-	-	-	-	-	-	-
ENST00000263461.11:c.2563T>C	10:122659588-122659588	C	synonymous_variant	LOW	WDR11	ENSG00000120008	Transcript	ENST00000263461.6	protein_coding	20/29	-	ENST00000263461.6:c.2563T>C	ENSP00000263461.5:p.Leu855%3D	2809	2563	855	L	Ttg/Ctg	-	-	1	-	HGNC	13831	YES	-	-	Ensembl	-	T	T	-	-	-	PANTHER:PTHR14593	-	-	-	-	-	-	-	-	-	-	-	-	-	-
ENST00000263461.11:c.2563T>C	10:122659588-122659588	C	non_coding_transcript_exon_variant	MODIFIER	WDR11	ENSG00000120008	Transcript	ENST00000478567.1	processed_transcript	5/8	-	ENST00000478567.1:n.489T>C	-	489	-	-	-	-	-	-	1	-	HGNC	13831	-	-	-	Ensembl	-	T	T	-	-	-	-	-	-	-	-	-	-	-	-	-	-	-	-	-	-
ENST00000263461.11:c.2563T>C	10:122659588-122659588	C	3_prime_UTR_variant,NMD_transcript_variant	MODIFIER	WDR11	ENSG00000120008	Transcript	ENST00000497136.2	nonsense_mediated_decay	18/26	-	ENST00000497136.2:c.*1082T>C	-	2281	-	-	-	-	-	-	1	-	HGNC	13831	-	-	-	Ensembl	-	T	T	-	-	-	-	-	-	-	-	-	-	-	-	-	-	-	-	-	-
ENST00000263461.11:c.2563T>C	10:122659588-122659588	C	upstream_gene_variant	MODIFIER	WDR11	ENSG00000120008	Transcript	ENST00000603658.1	retained_intron	-	-	-	-	-	-	-	-	-	-	3989	1	-	HGNC	13831	-	-	-	Ensembl	-	T	T	-	-	-	-	-	-	-	-	-	-	-	-	-	-	-	-	-	-
ENST00000263461.11:c.2563T>C	10:122659588-122659588	C	non_coding_transcript_exon_variant	MODIFIER	WDR11	ENSG00000120008	Transcript	ENST00000604509.1	processed_transcript	7/16	-	ENST00000604509.1:n.2996T>C	-	2996	-	-	-	-	-	-	1	-	HGNC	13831	-	-	-	Ensembl	-	T	T	-	-	-	-	-	-	-	-	-	-	-	-	-	-	-	-	-	-
ENST00000263461.11:c.2563T>C	10:122659588-122659588	C	non_coding_transcript_exon_variant	MODIFIER	WDR11	ENSG00000120008	Transcript	ENST00000605320.1	processed_transcript	1/4	-	ENST00000605320.1:n.239T>C	-	239	-	-	-	-	-	-	1	-	HGNC	13831	-	-	-	Ensembl	-	T	T	-	-	-	-	-	-	-	-	-	-	-	-	-	-	-	-	-	-
ENST00000263461.11:c.2563T>C	10:122659588-122659588	C	3_prime_UTR_variant,NMD_transcript_variant	MODIFIER	WDR11	ENSG00000120008	Transcript	ENST00000605543.1	nonsense_mediated_decay	13/22	-	ENST00000605543.1:c.*1082T>C	-	1429	-	-	-	-	-	-	1	-	HGNC	13831	-	-	-	Ensembl	-	T	T	-	-	-	-	-	-	-	-	-	-	-	-	-	-	-	-	-	-
ENST00000263461.11:c.2563T>C	10:122659588-122659588	C	upstream_gene_variant	MODIFIER	WDR11	ENSG00000120008	Transcript	ENST00000605659.1	processed_transcript	-	-	-	-	-	-	-	-	-	-	3965	1	-	HGNC	13831	-	-	-	Ensembl	-	T	T	-	-	-	-	-	-	-	-	-	-	-	-	-	-	-	-	-	-
ENST00000263461.11:c.2563T>C	10:122659588-122659588	C	synonymous_variant	LOW	WDR11	55717	Transcript	NM_018117.12	protein_coding	20/29	-	NM_018117.12:c.2563T>C	NP_060587.8:p.Leu855%3D	2622	2563	855	L	Ttg/Ctg	-	-	1	-	EntrezGene	13831	YES	-	rseq_mrna_match	RefSeq	-	T	T	-	-	-	-	-	-	-	-	-	-	-	-	-	-	-	-	-	-
ENST00000217270.3:c.305T>A	20:5294711-5294711	T	missense_variant	MODERATE	PROKR2	ENSG00000101292	Transcript	ENST00000217270.3	protein_coding	1/2	-	ENST00000217270.3:c.305T>A	ENSP00000217270.3:p.Val102Glu	305	305	102	V/E	gTg/gAg	-	-	-1	-	HGNC	15836	-	-	-	Ensembl	-	T	T	-	deleterious(0)	probably_damaging(1)	Gene3D:1.20.1070.10,Pfam:PF00001,Prints:PR00237,PROSITE_profiles:PS50262,PANTHER:PTHR24242,PANTHER:PTHR24242:SF189,Superfamily:SSF81321,Transmembrane_helices:TMhelix	-	-	-	-	-	-	-	-	-	-	-	-	-	-
ENST00000217270.3:c.305T>A	20:5294711-5294711	T	missense_variant	MODERATE	PROKR2	ENSG00000101292	Transcript	ENST00000546004.1	protein_coding	2/3	-	ENST00000546004.1:c.305T>A	ENSP00000440790.1:p.Val102Glu	552	305	102	V/E	gTg/gAg	-	-	-1	-	HGNC	15836	YES	-	-	Ensembl	-	T	T	-	deleterious(0)	probably_damaging(1)	Gene3D:1.20.1070.10,Pfam:PF00001,Prints:PR00237,PROSITE_profiles:PS50262,PANTHER:PTHR24242,PANTHER:PTHR24242:SF189,Superfamily:SSF81321,Transmembrane_helices:TMhelix	-	-	-	-	-	-	-	-	-	-	-	-	-	-
ENST00000217270.3:c.305T>A	20:5294711-5294711	T	missense_variant	MODERATE	PROKR2	128674	Transcript	NM_144773.3	protein_coding	2/3	-	NM_144773.3:c.305T>A	NP_658986.1:p.Val102Glu	552	305	102	V/E	gTg/gAg	-	-	-1	-	EntrezGene	15836	YES	-	rseq_mrna_match	RefSeq	-	T	T	-	deleterious(0)	probably_damaging(1)	-	-	-	-	-	-	-	-	-	-	-	-	-	-	-
ENST00000217270.3:c.305T>C	20:5294711-5294711	G	missense_variant	MODERATE	PROKR2	ENSG00000101292	Transcript	ENST00000217270.3	protein_coding	1/2	-	ENST00000217270.3:c.305T>C	ENSP00000217270.3:p.Val102Ala	305	305	102	V/A	gTg/gCg	-	-	-1	-	HGNC	15836	-	-	-	Ensembl	-	T	T	-	deleterious(0.03)	probably_damaging(0.999)	Gene3D:1.20.1070.10,Pfam:PF00001,Prints:PR00237,PROSITE_profiles:PS50262,PANTHER:PTHR24242,PANTHER:PTHR24242:SF189,Superfamily:SSF81321,Transmembrane_helices:TMhelix	-	-	-	-	-	-	-	-	-	-	-	-	-	-
ENST00000217270.3:c.305T>C	20:5294711-5294711	G	missense_variant	MODERATE	PROKR2	ENSG00000101292	Transcript	ENST00000546004.1	protein_coding	2/3	-	ENST00000546004.1:c.305T>C	ENSP00000440790.1:p.Val102Ala	552	305	102	V/A	gTg/gCg	-	-	-1	-	HGNC	15836	YES	-	-	Ensembl	-	T	T	-	deleterious(0.03)	probably_damaging(0.999)	Gene3D:1.20.1070.10,Pfam:PF00001,Prints:PR00237,PROSITE_profiles:PS50262,PANTHER:PTHR24242,PANTHER:PTHR24242:SF189,Superfamily:SSF81321,Transmembrane_helices:TMhelix	-	-	-	-	-	-	-	-	-	-	-	-	-	-
ENST00000217270.3:c.305T>C	20:5294711-5294711	G	missense_variant	MODERATE	PROKR2	128674	Transcript	NM_144773.3	protein_coding	2/3	-	NM_144773.3:c.305T>C	NP_658986.1:p.Val102Ala	552	305	102	V/A	gTg/gCg	-	-	-1	-	EntrezGene	15836	YES	-	rseq_mrna_match	RefSeq	-	T	T	-	deleterious(0.03)	probably_damaging(0.999)	-	-	-	-	-	-	-	-	-	-	-	-	-	-	-
ENST00000217270.3:c.242A>G	20:5294774-5294774	C	missense_variant	MODERATE	PROKR2	ENSG00000101292	Transcript	ENST00000217270.3	protein_coding	1/2	-	ENST00000217270.3:c.242A>G	ENSP00000217270.3:p.Tyr81Cys	242	242	81	Y/C	tAt/tGt	rs748986790	-	-1	-	HGNC	15836	-	-	-	Ensembl	-	A	A	-	deleterious(0.03)	probably_damaging(0.975)	Gene3D:1.20.1070.10,Pfam:PF00001,Prints:PR01012,PROSITE_profiles:PS50262,PANTHER:PTHR24242,PANTHER:PTHR24242:SF189,Superfamily:SSF81321	-	-	1.988e-05	0	0	0	0.0002175	0	8.79e-06	0	0	-	-	-
ENST00000217270.3:c.242A>G	20:5294774-5294774	C	missense_variant	MODERATE	PROKR2	ENSG00000101292	Transcript	ENST00000546004.1	protein_coding	2/3	-	ENST00000546004.1:c.242A>G	ENSP00000440790.1:p.Tyr81Cys	489	242	81	Y/C	tAt/tGt	rs748986790	-	-1	-	HGNC	15836	YES	-	-	Ensembl	-	A	A	-	deleterious(0.03)	probably_damaging(0.975)	Gene3D:1.20.1070.10,Pfam:PF00001,Prints:PR01012,PROSITE_profiles:PS50262,PANTHER:PTHR24242,PANTHER:PTHR24242:SF189,Superfamily:SSF81321	-	-	1.988e-05	0	0	0	0.0002175	0	8.79e-06	0	0	-	-	-
ENST00000217270.3:c.242A>G	20:5294774-5294774	C	missense_variant	MODERATE	PROKR2	128674	Transcript	NM_144773.3	protein_coding	2/3	-	NM_144773.3:c.242A>G	NP_658986.1:p.Tyr81Cys	489	242	81	Y/C	tAt/tGt	rs748986790	-	-1	-	EntrezGene	15836	YES	-	rseq_mrna_match	RefSeq	-	A	A	-	deleterious(0.03)	probably_damaging(0.975)	-	-	-	1.988e-05	0	0	0	0.0002175	0	8.79e-06	0	0	-	-	-
ENST00000226413.4:c.422T>C	4:68619632-68619632	G	missense_variant	MODERATE	GNRHR	ENSG00000109163	Transcript	ENST00000226413.4	protein_coding	1/3	-	ENST00000226413.4:c.422T>C	ENSP00000226413.4:p.Leu141Pro	447	422	141	L/P	cTg/cCg	-	-	-1	-	HGNC	4421	YES	-	-	Ensembl	-	T	T	-	tolerated(0.2)	probably_damaging(0.967)	Gene3D:1.20.1070.10,Pfam:PF00001,Prints:PR00237,PROSITE_patterns:PS00237,PROSITE_profiles:PS50262,PANTHER:PTHR24241,PANTHER:PTHR24241:SF22,Superfamily:SSF81321	-	-	-	-	-	-	-	-	-	-	-	-	-	-
ENST00000226413.4:c.422T>C	4:68619632-68619632	G	missense_variant	MODERATE	GNRHR	ENSG00000109163	Transcript	ENST00000420975.2	protein_coding	1/3	-	ENST00000420975.2:c.422T>C	ENSP00000397561.2:p.Leu141Pro	422	422	141	L/P	cTg/cCg	-	-	-1	-	HGNC	4421	-	-	-	Ensembl	-	T	T	-	tolerated(0.12)	probably_damaging(0.978)	Gene3D:1.20.1070.10,Pfam:PF00001,Prints:PR00237,PROSITE_patterns:PS00237,PROSITE_profiles:PS50262,PANTHER:PTHR24241,PANTHER:PTHR24241:SF22,Superfamily:SSF81321	-	-	-	-	-	-	-	-	-	-	-	-	-	-
ENST00000226413.4:c.422T>C	4:68619632-68619632	G	intron_variant,non_coding_transcript_variant	MODIFIER	UBA6-AS1	ENSG00000248049	Transcript	ENST00000500538.2	antisense	-	5/7	ENST00000500538.2:n.1839-1275A>G	-	-	-	-	-	-	-	-	1	-	HGNC	49083	YES	-	-	Ensembl	-	T	T	-	-	-	-	-	-	-	-	-	-	-	-	-	-	-	-	-	-
ENST00000226413.4:c.422T>C	4:68619632-68619632	G	intron_variant,non_coding_transcript_variant	MODIFIER	UBA6-AS1	ENSG00000248049	Transcript	ENST00000502758.1	antisense	-	3/5	ENST00000502758.1:n.334+196A>G	-	-	-	-	-	-	-	-	1	-	HGNC	49083	-	-	-	Ensembl	-	T	T	-	-	-	-	-	-	-	-	-	-	-	-	-	-	-	-	-	-
ENST00000226413.4:c.422T>C	4:68619632-68619632	G	missense_variant	MODERATE	GNRHR	2798	Transcript	NM_000406.3	protein_coding	1/3	-	NM_000406.3:c.422T>C	NP_000397.1:p.Leu141Pro	475	422	141	L/P	cTg/cCg	-	-	-1	-	EntrezGene	4421	YES	-	rseq_mrna_match	RefSeq	-	T	T	-	tolerated(0.2)	probably_damaging(0.967)	-	-	-	-	-	-	-	-	-	-	-	-	-	-	-
ENST00000226413.4:c.422T>C	4:68619632-68619632	G	missense_variant	MODERATE	GNRHR	2798	Transcript	NM_001012763.2	protein_coding	1/3	-	NM_001012763.2:c.422T>C	NP_001012781.1:p.Leu141Pro	475	422	141	L/P	cTg/cCg	-	-	-1	-	EntrezGene	4421	-	-	rseq_mrna_match	RefSeq	-	T	T	-	tolerated(0.12)	probably_damaging(0.978)	-	-	-	-	-	-	-	-	-	-	-	-	-	-	-
ENST00000226413.4:c.60_61insC	4:68619993-68619993	G	frameshift_variant	HIGH	GNRHR	ENSG00000109163	Transcript	ENST00000226413.4	protein_coding	1/3	-	ENST00000226413.4:c.60dup	ENSP00000226413.4:p.Ile21HisfsTer33	85-86	60-61	20-21	-/X	-/C	-	-	-1	-	HGNC	4421	YES	-	-	Ensembl	-	-	-	-	-	-	Gene3D:1.20.1070.10,Prints:PR00529,PANTHER:PTHR24241,PANTHER:PTHR24241:SF22	-	-	-	-	-	-	-	-	-	-	-	-	-	-
ENST00000226413.4:c.60_61insC	4:68619993-68619993	G	frameshift_variant	HIGH	GNRHR	ENSG00000109163	Transcript	ENST00000420975.2	protein_coding	1/3	-	ENST00000420975.2:c.60dup	ENSP00000397561.2:p.Ile21HisfsTer33	60-61	60-61	20-21	-/X	-/C	-	-	-1	-	HGNC	4421	-	-	-	Ensembl	-	-	-	-	-	-	Gene3D:1.20.1070.10,Prints:PR00529,PANTHER:PTHR24241,PANTHER:PTHR24241:SF22	-	-	-	-	-	-	-	-	-	-	-	-	-	-
ENST00000226413.4:c.60_61insC	4:68619993-68619993	G	intron_variant,non_coding_transcript_variant	MODIFIER	UBA6-AS1	ENSG00000248049	Transcript	ENST00000500538.2	antisense	-	5/7	ENST00000500538.2:n.1839-913dup	-	-	-	-	-	-	-	-	1	-	HGNC	49083	YES	-	-	Ensembl	-	-	-	-	-	-	-	-	-	-	-	-	-	-	-	-	-	-	-	-	-
ENST00000226413.4:c.60_61insC	4:68619993-68619993	G	intron_variant,non_coding_transcript_variant	MODIFIER	UBA6-AS1	ENSG00000248049	Transcript	ENST00000502758.1	antisense	-	4/5	ENST00000502758.1:n.416+36dup	-	-	-	-	-	-	-	-	1	-	HGNC	49083	-	-	-	Ensembl	-	-	-	-	-	-	-	-	-	-	-	-	-	-	-	-	-	-	-	-	-
ENST00000226413.4:c.60_61insC	4:68619993-68619993	G	frameshift_variant	HIGH	GNRHR	2798	Transcript	NM_000406.3	protein_coding	1/3	-	NM_000406.3:c.60dup	NP_000397.1:p.Ile21HisfsTer33	113-114	60-61	20-21	-/X	-/C	-	-	-1	-	EntrezGene	4421	YES	-	rseq_mrna_match	RefSeq	-	-	-	-	-	-	-	-	-	-	-	-	-	-	-	-	-	-	-	-	-
ENST00000226413.4:c.60_61insC	4:68619993-68619993	G	frameshift_variant	HIGH	GNRHR	2798	Transcript	NM_001012763.2	protein_coding	1/3	-	NM_001012763.2:c.60dup	NP_001012781.1:p.Ile21HisfsTer33	113-114	60-61	20-21	-/X	-/C	-	-	-1	-	EntrezGene	4421	-	-	rseq_mrna_match	RefSeq	-	-	-	-	-	-	-	-	-	-	-	-	-	-	-	-	-	-	-	-	-
NM_015850.3:c.1853T>C	8:38272415-38272415	G	missense_variant	MODERATE	FGFR1	ENSG00000077782	Transcript	ENST00000326324.6	protein_coding	13/17	-	ENST00000326324.6:c.1586T>C	ENSP00000327229.6:p.Ile529Thr	2310	1586	529	I/T	aTa/aCa	-	-	-1	-	HGNC	3688	-	-	-	Ensembl	-	T	T	-	deleterious(0)	probably_damaging(1)	PROSITE_profiles:PS50011,PANTHER:PTHR24416:SF131,PANTHER:PTHR24416,PROSITE_patterns:PS00109,Pfam:PF07714,Gene3D:1.10.510.10,SMART:SM00219,PIRSF:PIRSF000628,Superfamily:SSF56112,Prints:PR00109	-	-	-	-	-	-	-	-	-	-	-	-	-	-
NM_015850.3:c.1853T>C	8:38272415-38272415	G	missense_variant	MODERATE	FGFR1	ENSG00000077782	Transcript	ENST00000335922.5	protein_coding	15/19	-	ENST00000335922.5:c.1829T>C	ENSP00000337247.5:p.Ile610Thr	2650	1829	610	I/T	aTa/aCa	-	-	-1	-	HGNC	3688	-	-	-	Ensembl	-	T	T	-	deleterious(0)	probably_damaging(1)	PROSITE_profiles:PS50011,PANTHER:PTHR24416,PANTHER:PTHR24416:SF131,PROSITE_patterns:PS00109,Gene3D:1.10.510.10,Pfam:PF07714,SMART:SM00219,PIRSF:PIRSF000628,Superfamily:SSF56112,Prints:PR00109	-	-	-	-	-	-	-	-	-	-	-	-	-	-
NM_015850.3:c.1853T>C	8:38272415-38272415	G	missense_variant	MODERATE	FGFR1	ENSG00000077782	Transcript	ENST00000341462.5	protein_coding	14/18	-	ENST00000341462.5:c.1859T>C	ENSP00000340636.5:p.Ile620Thr	2801	1859	620	I/T	aTa/aCa	-	-	-1	-	HGNC	3688	-	-	-	Ensembl	-	T	T	-	deleterious(0)	probably_damaging(1)	Prints:PR00109,Superfamily:SSF56112,SMART:SM00219,PIRSF:PIRSF000628,Pfam:PF07714,Gene3D:1.10.510.10,PROSITE_patterns:PS00109,PANTHER:PTHR24416,PANTHER:PTHR24416:SF131,PROSITE_profiles:PS50011	-	-	-	-	-	-	-	-	-	-	-	-	-	-
NM_015850.3:c.1853T>C	8:38272415-38272415	G	missense_variant	MODERATE	FGFR1	ENSG00000077782	Transcript	ENST00000356207.5	protein_coding	13/17	-	ENST00000356207.5:c.1592T>C	ENSP00000348537.5:p.Ile531Thr	2316	1592	531	I/T	aTa/aCa	-	-	-1	-	HGNC	3688	-	-	-	Ensembl	-	T	T	-	deleterious(0)	probably_damaging(1)	Prints:PR00109,Superfamily:SSF56112,PIRSF:PIRSF000628,SMART:SM00219,Pfam:PF07714,Gene3D:1.10.510.10,PROSITE_patterns:PS00109,PANTHER:PTHR24416:SF131,PANTHER:PTHR24416,PROSITE_profiles:PS50011	-	-	-	-	-	-	-	-	-	-	-	-	-	-
NM_015850.3:c.1853T>C	8:38272415-38272415	G	missense_variant	MODERATE	FGFR1	ENSG00000077782	Transcript	ENST00000397091.5	protein_coding	14/18	-	ENST00000397091.5:c.1853T>C	ENSP00000380280.5:p.Ile618Thr	2602	1853	618	I/T	aTa/aCa	-	-	-1	-	HGNC	3688	-	-	-	Ensembl	-	T	T	-	deleterious(0)	probably_damaging(1)	Prints:PR00109,Superfamily:SSF56112,SMART:SM00219,PIRSF:PIRSF000628,Pfam:PF07714,Gene3D:1.10.510.10,PROSITE_patterns:PS00109,PANTHER:PTHR24416:SF131,PANTHER:PTHR24416,PROSITE_profiles:PS50011	-	-	-	-	-	-	-	-	-	-	-	-	-	-
NM_015850.3:c.1853T>C	8:38272415-38272415	G	missense_variant	MODERATE	FGFR1	ENSG00000077782	Transcript	ENST00000397103.1	protein_coding	12/16	-	ENST00000397103.1:c.1592T>C	ENSP00000380292.1:p.Ile531Thr	1649	1592	531	I/T	aTa/aCa	-	-	-1	-	HGNC	3688	-	-	-	Ensembl	-	T	T	-	deleterious(0)	probably_damaging(1)	Prints:PR00109,Superfamily:SSF56112,SMART:SM00219,PIRSF:PIRSF000628,Pfam:PF07714,Gene3D:1.10.510.10,PROSITE_patterns:PS00109,PANTHER:PTHR24416,PANTHER:PTHR24416:SF131,PROSITE_profiles:PS50011	-	-	-	-	-	-	-	-	-	-	-	-	-	-
NM_015850.3:c.1853T>C	8:38272415-38272415	G	missense_variant	MODERATE	FGFR1	ENSG00000077782	Transcript	ENST00000397108.4	protein_coding	15/19	-	ENST00000397108.4:c.1853T>C	ENSP00000380297.4:p.Ile618Thr	2154	1853	618	I/T	aTa/aCa	-	-	-1	-	HGNC	3688	-	-	-	Ensembl	-	T	T	-	deleterious(0)	probably_damaging(1)	Prints:PR00109,Superfamily:SSF56112,SMART:SM00219,PIRSF:PIRSF000628,Pfam:PF07714,Gene3D:1.10.510.10,PROSITE_patterns:PS00109,PANTHER:PTHR24416:SF131,PANTHER:PTHR24416,PROSITE_profiles:PS50011	-	-	-	-	-	-	-	-	-	-	-	-	-	-
NM_015850.3:c.1853T>C	8:38272415-38272415	G	missense_variant	MODERATE	FGFR1	ENSG00000077782	Transcript	ENST00000397113.2	protein_coding	14/18	-	ENST00000397113.2:c.1853T>C	ENSP00000380302.2:p.Ile618Thr	2170	1853	618	I/T	aTa/aCa	-	-	-1	-	HGNC	3688	-	-	-	Ensembl	-	T	T	-	deleterious(0)	probably_damaging(1)	Prints:PR00109,Superfamily:SSF56112,SMART:SM00219,PIRSF:PIRSF000628,Pfam:PF07714,Gene3D:1.10.510.10,PROSITE_patterns:PS00109,PANTHER:PTHR24416:SF131,PANTHER:PTHR24416,PROSITE_profiles:PS50011	-	-	-	-	-	-	-	-	-	-	-	-	-	-
NM_015850.3:c.1853T>C	8:38272415-38272415	G	missense_variant	MODERATE	FGFR1	ENSG00000077782	Transcript	ENST00000425967.3	protein_coding	15/19	-	ENST00000425967.3:c.1952T>C	ENSP00000393312.3:p.Ile651Thr	2275	1952	651	I/T	aTa/aCa	-	-	-1	-	HGNC	3688	YES	-	-	Ensembl	-	T	T	-	deleterious(0)	probably_damaging(0.999)	PROSITE_profiles:PS50011,PANTHER:PTHR24416,PANTHER:PTHR24416:SF131,PROSITE_patterns:PS00109,Gene3D:1.10.510.10,Pfam:PF07714,SMART:SM00219,PIRSF:PIRSF000628,Superfamily:SSF56112,Prints:PR00109	-	-	-	-	-	-	-	-	-	-	-	-	-	-
NM_015850.3:c.1853T>C	8:38272415-38272415	G	missense_variant	MODERATE	FGFR1	ENSG00000077782	Transcript	ENST00000447712.2	protein_coding	14/18	-	ENST00000447712.2:c.1859T>C	ENSP00000400162.2:p.Ile620Thr	2801	1859	620	I/T	aTa/aCa	-	-	-1	-	HGNC	3688	-	-	-	Ensembl	-	T	T	-	deleterious(0)	probably_damaging(1)	PROSITE_profiles:PS50011,PANTHER:PTHR24416,PANTHER:PTHR24416:SF131,PROSITE_patterns:PS00109,Gene3D:1.10.510.10,Pfam:PF07714,SMART:SM00219,PIRSF:PIRSF000628,Superfamily:SSF56112,Prints:PR00109	-	-	-	-	-	-	-	-	-	-	-	-	-	-
NM_015850.3:c.1853T>C	8:38272415-38272415	G	downstream_gene_variant	MODIFIER	FGFR1	ENSG00000077782	Transcript	ENST00000466021.1	retained_intron	-	-	-	-	-	-	-	-	-	-	2416	-1	-	HGNC	3688	-	-	-	Ensembl	-	T	T	-	-	-	-	-	-	-	-	-	-	-	-	-	-	-	-	-	-
NM_015850.3:c.1853T>C	8:38272415-38272415	G	downstream_gene_variant	MODIFIER	FGFR1	ENSG00000077782	Transcript	ENST00000487647.1	nonsense_mediated_decay	-	-	-	-	-	-	-	-	-	-	1096	-1	-	HGNC	3688	-	-	-	Ensembl	-	T	T	-	-	-	-	-	-	-	-	-	-	-	-	-	-	-	-	-	-
NM_015850.3:c.1853T>C	8:38272415-38272415	G	downstream_gene_variant	MODIFIER	FGFR1	ENSG00000077782	Transcript	ENST00000524528.1	retained_intron	-	-	-	-	-	-	-	-	-	-	3056	-1	-	HGNC	3688	-	-	-	Ensembl	-	T	T	-	-	-	-	-	-	-	-	-	-	-	-	-	-	-	-	-	-
NM_015850.3:c.1853T>C	8:38272415-38272415	G	non_coding_transcript_exon_variant	MODIFIER	FGFR1	ENSG00000077782	Transcript	ENST00000526570.1	retained_intron	10/14	-	ENST00000526570.1:n.4138T>C	-	4138	-	-	-	-	-	-	-1	-	HGNC	3688	-	-	-	Ensembl	-	T	T	-	-	-	-	-	-	-	-	-	-	-	-	-	-	-	-	-	-
NM_015850.3:c.1853T>C	8:38272415-38272415	G	upstream_gene_variant	MODIFIER	FGFR1	ENSG00000077782	Transcript	ENST00000526688.1	processed_transcript	-	-	-	-	-	-	-	-	-	-	921	-1	-	HGNC	3688	-	-	-	Ensembl	-	T	T	-	-	-	-	-	-	-	-	-	-	-	-	-	-	-	-	-	-
NM_015850.3:c.1853T>C	8:38272415-38272415	G	non_coding_transcript_exon_variant	MODIFIER	FGFR1	ENSG00000077782	Transcript	ENST00000527114.1	retained_intron	6/6	-	ENST00000527114.1:n.1381T>C	-	1381	-	-	-	-	-	-	-1	-	HGNC	3688	-	-	-	Ensembl	-	T	T	-	-	-	-	-	-	-	-	-	-	-	-	-	-	-	-	-	-
NM_015850.3:c.1853T>C	8:38272415-38272415	G	downstream_gene_variant	MODIFIER	FGFR1	ENSG00000077782	Transcript	ENST00000527745.1	retained_intron	-	-	-	-	-	-	-	-	-	-	2510	-1	-	HGNC	3688	-	-	-	Ensembl	-	T	T	-	-	-	-	-	-	-	-	-	-	-	-	-	-	-	-	-	-
NM_015850.3:c.1853T>C	8:38272415-38272415	G	missense_variant,NMD_transcript_variant	MODERATE	FGFR1	ENSG00000077782	Transcript	ENST00000531196.1	nonsense_mediated_decay	2/6	-	ENST00000531196.1:c.59T>C	ENSP00000434800.1:p.Ile20Thr	59	59	20	I/T	aTa/aCa	-	-	-1	cds_start_NF	HGNC	3688	-	-	-	Ensembl	-	T	T	-	deleterious_low_confidence(0)	probably_damaging(0.963)	PROSITE_profiles:PS50011,PANTHER:PTHR24416:SF131,PANTHER:PTHR24416,PROSITE_patterns:PS00109,Pfam:PF07714,Gene3D:1.10.510.10,SMART:SM00219,Superfamily:SSF56112,Prints:PR00109	-	-	-	-	-	-	-	-	-	-	-	-	-	-
NM_015850.3:c.1853T>C	8:38272415-38272415	G	missense_variant	MODERATE	FGFR1	ENSG00000077782	Transcript	ENST00000532791.1	protein_coding	14/18	-	ENST00000532791.1:c.1853T>C	ENSP00000432972.1:p.Ile618Thr	2583	1853	618	I/T	aTa/aCa	-	-	-1	-	HGNC	3688	-	-	-	Ensembl	-	T	T	-	deleterious(0)	probably_damaging(0.999)	Gene3D:1.10.510.10,Pfam:PF07714,PIRSF:PIRSF000628,Prints:PR00109,PROSITE_patterns:PS00109,PROSITE_profiles:PS50011,PANTHER:PTHR24416,PANTHER:PTHR24416:SF131,SMART:SM00219,Superfamily:SSF56112	-	-	-	-	-	-	-	-	-	-	-	-	-	-
NM_015850.3:c.1853T>C	8:38272415-38272415	G	non_coding_transcript_exon_variant	MODIFIER	FGFR1	ENSG00000077782	Transcript	ENST00000533619.1	retained_intron	3/4	-	ENST00000533619.1:n.405T>C	-	405	-	-	-	-	-	-	-1	-	HGNC	3688	-	-	-	Ensembl	-	T	T	-	-	-	-	-	-	-	-	-	-	-	-	-	-	-	-	-	-
NM_015850.3:c.1853T>C	8:38272415-38272415	G	missense_variant	MODERATE	FGFR1	2260	Transcript	NM_001174063.2	protein_coding	14/18	-	NM_001174063.2:c.1853T>C	NP_001167534.1:p.Ile618Thr	2596	1853	618	I/T	aTa/aCa	-	-	-1	-	EntrezGene	3688	-	-	rseq_mrna_match	RefSeq	-	T	T	-	deleterious(0)	probably_damaging(0.999)	-	-	-	-	-	-	-	-	-	-	-	-	-	-	-
NM_015850.3:c.1853T>C	8:38272415-38272415	G	missense_variant	MODERATE	FGFR1	2260	Transcript	NM_001174064.2	protein_coding	15/19	-	NM_001174064.2:c.1829T>C	NP_001167535.1:p.Ile610Thr	2664	1829	610	I/T	aTa/aCa	-	-	-1	-	EntrezGene	3688	-	-	rseq_mrna_match	RefSeq	-	T	T	-	deleterious(0)	probably_damaging(1)	-	-	-	-	-	-	-	-	-	-	-	-	-	-	-
NM_015850.3:c.1853T>C	8:38272415-38272415	G	missense_variant	MODERATE	FGFR1	2260	Transcript	NM_001174065.2	protein_coding	14/18	-	NM_001174065.2:c.1853T>C	NP_001167536.1:p.Ile618Thr	1994	1853	618	I/T	aTa/aCa	-	-	-1	-	EntrezGene	3688	-	-	rseq_mrna_match	RefSeq	-	T	T	-	deleterious(0)	probably_damaging(1)	-	-	-	-	-	-	-	-	-	-	-	-	-	-	-
NM_015850.3:c.1853T>C	8:38272415-38272415	G	missense_variant	MODERATE	FGFR1	2260	Transcript	NM_001174066.2	protein_coding	13/17	-	NM_001174066.2:c.1592T>C	NP_001167537.1:p.Ile531Thr	1733	1592	531	I/T	aTa/aCa	-	-	-1	-	EntrezGene	3688	-	-	rseq_mrna_match	RefSeq	-	T	T	-	deleterious(0)	probably_damaging(1)	-	-	-	-	-	-	-	-	-	-	-	-	-	-	-
NM_015850.3:c.1853T>C	8:38272415-38272415	G	missense_variant	MODERATE	FGFR1	2260	Transcript	NM_001174067.1	protein_coding	15/19	-	NM_001174067.1:c.1952T>C	NP_001167538.1:p.Ile651Thr	2275	1952	651	I/T	aTa/aCa	-	-	-1	-	EntrezGene	3688	YES	-	rseq_mrna_match	RefSeq	-	T	T	-	deleterious(0)	probably_damaging(0.999)	-	-	-	-	-	-	-	-	-	-	-	-	-	-	-
NM_015850.3:c.1853T>C	8:38272415-38272415	G	missense_variant	MODERATE	FGFR1	2260	Transcript	NM_001354367.1	protein_coding	14/18	-	NM_001354367.1:c.1853T>C	NP_001341296.1:p.Ile618Thr	2795	1853	618	I/T	aTa/aCa	-	-	-1	-	EntrezGene	3688	-	-	rseq_mrna_match	RefSeq	-	T	T	-	-	-	-	-	-	-	-	-	-	-	-	-	-	-	-	-	-
NM_015850.3:c.1853T>C	8:38272415-38272415	G	missense_variant	MODERATE	FGFR1	2260	Transcript	NM_001354368.2	protein_coding	13/17	-	NM_001354368.2:c.1580T>C	NP_001341297.1:p.Ile527Thr	2323	1580	527	I/T	aTa/aCa	-	-	-1	-	EntrezGene	3688	-	-	rseq_mrna_match	RefSeq	-	T	T	-	-	-	-	-	-	-	-	-	-	-	-	-	-	-	-	-	-
NM_015850.3:c.1853T>C	8:38272415-38272415	G	missense_variant	MODERATE	FGFR1	2260	Transcript	NM_001354369.1	protein_coding	14/18	-	NM_001354369.1:c.1847T>C	NP_001341298.1:p.Ile616Thr	2109	1847	616	I/T	aTa/aCa	-	-	-1	-	EntrezGene	3688	-	-	rseq_mrna_match	RefSeq	-	T	T	-	-	-	-	-	-	-	-	-	-	-	-	-	-	-	-	-	-
NM_015850.3:c.1853T>C	8:38272415-38272415	G	missense_variant	MODERATE	FGFR1	2260	Transcript	NM_001354370.1	protein_coding	13/17	-	NM_001354370.1:c.1586T>C	NP_001341299.1:p.Ile529Thr	2528	1586	529	I/T	aTa/aCa	-	-	-1	-	EntrezGene	3688	-	-	rseq_mrna_match	RefSeq	-	T	T	-	-	-	-	-	-	-	-	-	-	-	-	-	-	-	-	-	-
NM_015850.3:c.1853T>C	8:38272415-38272415	G	missense_variant	MODERATE	FGFR1	2260	Transcript	NM_015850.4	protein_coding	14/18	-	NM_015850.4:c.1853T>C	NP_056934.2:p.Ile618Thr	2596	1853	618	I/T	aTa/aCa	-	-	-1	-	EntrezGene	3688	-	-	rseq_mrna_match	RefSeq	-	T	T	-	deleterious(0)	probably_damaging(1)	-	-	-	-	-	-	-	-	-	-	-	-	-	-	-
NM_015850.3:c.1853T>C	8:38272415-38272415	G	missense_variant	MODERATE	FGFR1	2260	Transcript	NM_023105.3	protein_coding	13/17	-	NM_023105.3:c.1592T>C	NP_075593.1:p.Ile531Thr	2335	1592	531	I/T	aTa/aCa	-	-	-1	-	EntrezGene	3688	-	-	rseq_mrna_match	RefSeq	-	T	T	-	deleterious(0)	probably_damaging(1)	-	-	-	-	-	-	-	-	-	-	-	-	-	-	-
NM_015850.3:c.1853T>C	8:38272415-38272415	G	missense_variant	MODERATE	FGFR1	2260	Transcript	NM_023106.3	protein_coding	13/17	-	NM_023106.3:c.1586T>C	NP_075594.1:p.Ile529Thr	2329	1586	529	I/T	aTa/aCa	-	-	-1	-	EntrezGene	3688	-	-	rseq_mrna_match	RefSeq	-	T	T	-	deleterious(0)	probably_damaging(1)	-	-	-	-	-	-	-	-	-	-	-	-	-	-	-
NM_015850.3:c.1853T>C	8:38272415-38272415	G	missense_variant	MODERATE	FGFR1	2260	Transcript	NM_023110.3	protein_coding	14/18	-	NM_023110.3:c.1859T>C	NP_075598.2:p.Ile620Thr	2602	1859	620	I/T	aTa/aCa	-	-	-1	-	EntrezGene	3688	-	-	rseq_mrna_match	RefSeq	-	T	T	-	deleterious(0)	probably_damaging(1)	-	-	-	-	-	-	-	-	-	-	-	-	-	-	-
NM_015850.3:c.748C>T	8:38282209-38282209	A	missense_variant	MODERATE	FGFR1	ENSG00000077782	Transcript	ENST00000326324.6	protein_coding	6/17	-	ENST00000326324.6:c.481C>T	ENSP00000327229.6:p.Pro161Ser	1205	481	161	P/S	Cct/Tct	COSV58328884,COSV58343369	-	-1	-	HGNC	3688	-	-	-	Ensembl	-	C	C	-	deleterious(0.05)	probably_damaging(0.999)	PANTHER:PTHR24416:SF131,PANTHER:PTHR24416,PIRSF:PIRSF000628	-	-	-	-	-	-	-	-	-	-	-	-	1.1	1.1
NM_015850.3:c.748C>T	8:38282209-38282209	A	missense_variant	MODERATE	FGFR1	ENSG00000077782	Transcript	ENST00000335922.5	protein_coding	8/19	-	ENST00000335922.5:c.730C>T	ENSP00000337247.5:p.Pro244Ser	1551	730	244	P/S	Cct/Tct	COSV58328884,COSV58343369	-	-1	-	HGNC	3688	-	-	-	Ensembl	-	C	C	-	deleterious(0.05)	probably_damaging(0.999)	PANTHER:PTHR24416,PANTHER:PTHR24416:SF131,PIRSF:PIRSF000628	-	-	-	-	-	-	-	-	-	-	-	-	1.1	1.1
NM_015850.3:c.748C>T	8:38282209-38282209	A	missense_variant	MODERATE	FGFR1	ENSG00000077782	Transcript	ENST00000341462.5	protein_coding	7/18	-	ENST00000341462.5:c.757C>T	ENSP00000340636.5:p.Pro253Ser	1699	757	253	P/S	Cct/Tct	COSV58328884,COSV58343369	-	-1	-	HGNC	3688	-	-	-	Ensembl	-	C	C	-	deleterious(0.05)	probably_damaging(0.998)	PIRSF:PIRSF000628,PANTHER:PTHR24416,PANTHER:PTHR24416:SF131	-	-	-	-	-	-	-	-	-	-	-	-	1.1	1.1
NM_015850.3:c.748C>T	8:38282209-38282209	A	missense_variant	MODERATE	FGFR1	ENSG00000077782	Transcript	ENST00000356207.5	protein_coding	6/17	-	ENST00000356207.5:c.487C>T	ENSP00000348537.5:p.Pro163Ser	1211	487	163	P/S	Cct/Tct	COSV58328884,COSV58343369	-	-1	-	HGNC	3688	-	-	-	Ensembl	-	C	C	-	deleterious(0.05)	probably_damaging(0.999)	PIRSF:PIRSF000628,PANTHER:PTHR24416:SF131,PANTHER:PTHR24416	-	-	-	-	-	-	-	-	-	-	-	-	1.1	1.1
NM_015850.3:c.748C>T	8:38282209-38282209	A	downstream_gene_variant	MODIFIER	FGFR1	ENSG00000077782	Transcript	ENST00000397090.4	retained_intron	-	-	-	-	-	-	-	-	-	COSV58328884,COSV58343369	4830	-1	-	HGNC	3688	-	-	-	Ensembl	-	C	C	-	-	-	-	-	-	-	-	-	-	-	-	-	-	-	-	1.1	1.1
NM_015850.3:c.748C>T	8:38282209-38282209	A	missense_variant	MODERATE	FGFR1	ENSG00000077782	Transcript	ENST00000397091.5	protein_coding	7/18	-	ENST00000397091.5:c.748C>T	ENSP00000380280.5:p.Pro250Ser	1497	748	250	P/S	Cct/Tct	COSV58328884,COSV58343369	-	-1	-	HGNC	3688	-	-	-	Ensembl	-	C	C	-	deleterious(0.04)	probably_damaging(1)	PIRSF:PIRSF000628,PANTHER:PTHR24416:SF131,PANTHER:PTHR24416	-	-	-	-	-	-	-	-	-	-	-	-	1.1	1.1
NM_015850.3:c.748C>T	8:38282209-38282209	A	missense_variant	MODERATE	FGFR1	ENSG00000077782	Transcript	ENST00000397103.1	protein_coding	5/16	-	ENST00000397103.1:c.481C>T	ENSP00000380292.1:p.Pro161Ser	538	481	161	P/S	Cct/Tct	COSV58328884,COSV58343369	-	-1	-	HGNC	3688	-	-	-	Ensembl	-	C	C	-	deleterious(0.05)	probably_damaging(0.998)	PIRSF:PIRSF000628,PANTHER:PTHR24416,PANTHER:PTHR24416:SF131	-	-	-	-	-	-	-	-	-	-	-	-	1.1	1.1
NM_015850.3:c.748C>T	8:38282209-38282209	A	missense_variant	MODERATE	FGFR1	ENSG00000077782	Transcript	ENST00000397108.4	protein_coding	8/19	-	ENST00000397108.4:c.748C>T	ENSP00000380297.4:p.Pro250Ser	1049	748	250	P/S	Cct/Tct	COSV58328884,COSV58343369	-	-1	-	HGNC	3688	-	-	-	Ensembl	-	C	C	-	deleterious(0.04)	probably_damaging(1)	PIRSF:PIRSF000628,PANTHER:PTHR24416:SF131,PANTHER:PTHR24416	-	-	-	-	-	-	-	-	-	-	-	-	1.1	1.1
NM_015850.3:c.748C>T	8:38282209-38282209	A	missense_variant	MODERATE	FGFR1	ENSG00000077782	Transcript	ENST00000397113.2	protein_coding	7/18	-	ENST00000397113.2:c.748C>T	ENSP00000380302.2:p.Pro250Ser	1065	748	250	P/S	Cct/Tct	COSV58328884,COSV58343369	-	-1	-	HGNC	3688	-	-	-	Ensembl	-	C	C	-	deleterious(0.04)	probably_damaging(1)	PIRSF:PIRSF000628,PANTHER:PTHR24416:SF131,PANTHER:PTHR24416	-	-	-	-	-	-	-	-	-	-	-	-	1.1	1.1
NM_015850.3:c.748C>T	8:38282209-38282209	A	missense_variant	MODERATE	FGFR1	ENSG00000077782	Transcript	ENST00000425967.3	protein_coding	8/19	-	ENST00000425967.3:c.847C>T	ENSP00000393312.3:p.Pro283Ser	1170	847	283	P/S	Cct/Tct	COSV58328884,COSV58343369	-	-1	-	HGNC	3688	YES	-	-	Ensembl	-	C	C	-	deleterious(0.04)	probably_damaging(1)	PANTHER:PTHR24416,PANTHER:PTHR24416:SF131,PIRSF:PIRSF000628	-	-	-	-	-	-	-	-	-	-	-	-	1.1	1.1
NM_015850.3:c.748C>T	8:38282209-38282209	A	downstream_gene_variant	MODIFIER	FGFR1	ENSG00000077782	Transcript	ENST00000434187.1	protein_coding	-	-	-	-	-	-	-	-	-	COSV58328884,COSV58343369	3672	-1	cds_end_NF	HGNC	3688	-	-	-	Ensembl	-	C	C	-	-	-	-	-	-	-	-	-	-	-	-	-	-	-	-	1.1	1.1
NM_015850.3:c.748C>T	8:38282209-38282209	A	missense_variant	MODERATE	FGFR1	ENSG00000077782	Transcript	ENST00000447712.2	protein_coding	7/18	-	ENST00000447712.2:c.754C>T	ENSP00000400162.2:p.Pro252Ser	1696	754	252	P/S	Cct/Tct	COSV58328884,COSV58343369	-	-1	-	HGNC	3688	-	-	-	Ensembl	-	C	C	-	deleterious(0.04)	probably_damaging(0.999)	PANTHER:PTHR24416,PANTHER:PTHR24416:SF131,PIRSF:PIRSF000628	-	-	-	-	-	-	-	-	-	-	-	-	1.1	1.1
NM_015850.3:c.748C>T	8:38282209-38282209	A	upstream_gene_variant	MODIFIER	FGFR1	ENSG00000077782	Transcript	ENST00000464163.1	retained_intron	-	-	-	-	-	-	-	-	-	COSV58328884,COSV58343369	70	-1	-	HGNC	3688	-	-	-	Ensembl	-	C	C	-	-	-	-	-	-	-	-	-	-	-	-	-	-	-	-	1.1	1.1
NM_015850.3:c.748C>T	8:38282209-38282209	A	upstream_gene_variant	MODIFIER	FGFR1	ENSG00000077782	Transcript	ENST00000466021.1	retained_intron	-	-	-	-	-	-	-	-	-	COSV58328884,COSV58343369	2647	-1	-	HGNC	3688	-	-	-	Ensembl	-	C	C	-	-	-	-	-	-	-	-	-	-	-	-	-	-	-	-	1.1	1.1
NM_015850.3:c.748C>T	8:38282209-38282209	A	non_coding_transcript_exon_variant	MODIFIER	FGFR1	ENSG00000077782	Transcript	ENST00000470826.1	retained_intron	6/6	-	ENST00000470826.1:n.903C>T	-	903	-	-	-	-	COSV58328884,COSV58343369	-	-1	-	HGNC	3688	-	-	-	Ensembl	-	C	C	-	-	-	-	-	-	-	-	-	-	-	-	-	-	-	-	1.1	1.1
NM_015850.3:c.748C>T	8:38282209-38282209	A	downstream_gene_variant	MODIFIER	FGFR1	ENSG00000077782	Transcript	ENST00000474970.1	retained_intron	-	-	-	-	-	-	-	-	-	COSV58328884,COSV58343369	1436	-1	-	HGNC	3688	-	-	-	Ensembl	-	C	C	-	-	-	-	-	-	-	-	-	-	-	-	-	-	-	-	1.1	1.1
NM_015850.3:c.748C>T	8:38282209-38282209	A	non_coding_transcript_exon_variant	MODIFIER	FGFR1	ENSG00000077782	Transcript	ENST00000475621.1	retained_intron	2/3	-	ENST00000475621.1:n.69C>T	-	69	-	-	-	-	COSV58328884,COSV58343369	-	-1	-	HGNC	3688	-	-	-	Ensembl	-	C	C	-	-	-	-	-	-	-	-	-	-	-	-	-	-	-	-	1.1	1.1
NM_015850.3:c.748C>T	8:38282209-38282209	A	downstream_gene_variant	MODIFIER	FGFR1	ENSG00000077782	Transcript	ENST00000484370.1	nonsense_mediated_decay	-	-	-	-	-	-	-	-	-	COSV58328884,COSV58343369	1488	-1	-	HGNC	3688	-	-	-	Ensembl	-	C	C	-	-	-	-	-	-	-	-	-	-	-	-	-	-	-	-	1.1	1.1
NM_015850.3:c.748C>T	8:38282209-38282209	A	3_prime_UTR_variant,NMD_transcript_variant	MODIFIER	FGFR1	ENSG00000077782	Transcript	ENST00000487647.1	nonsense_mediated_decay	6/12	-	ENST00000487647.1:c.*445C>T	-	631	-	-	-	-	COSV58328884,COSV58343369	-	-1	-	HGNC	3688	-	-	-	Ensembl	-	C	C	-	-	-	-	-	-	-	-	-	-	-	-	-	-	-	-	1.1	1.1
NM_015850.3:c.748C>T	8:38282209-38282209	A	non_coding_transcript_exon_variant	MODIFIER	FGFR1	ENSG00000077782	Transcript	ENST00000496296.1	retained_intron	6/6	-	ENST00000496296.1:n.1224C>T	-	1224	-	-	-	-	COSV58328884,COSV58343369	-	-1	-	HGNC	3688	-	-	-	Ensembl	-	C	C	-	-	-	-	-	-	-	-	-	-	-	-	-	-	-	-	1.1	1.1
NM_015850.3:c.748C>T	8:38282209-38282209	A	missense_variant	MODERATE	FGFR1	ENSG00000077782	Transcript	ENST00000525001.1	protein_coding	7/7	-	ENST00000525001.1:c.754C>T	ENSP00000434712.1:p.Pro252Ser	1013	754	252	P/S	Cct/Tct	COSV58328884,COSV58343369	-	-1	cds_end_NF	HGNC	3688	-	-	-	Ensembl	-	C	C	-	deleterious(0.03)	probably_damaging(0.999)	PANTHER:PTHR24416,PANTHER:PTHR24416:SF131	-	-	-	-	-	-	-	-	-	-	-	-	1.1	1.1
NM_015850.3:c.748C>T	8:38282209-38282209	A	non_coding_transcript_exon_variant	MODIFIER	FGFR1	ENSG00000077782	Transcript	ENST00000526570.1	retained_intron	3/14	-	ENST00000526570.1:n.3033C>T	-	3033	-	-	-	-	COSV58328884,COSV58343369	-	-1	-	HGNC	3688	-	-	-	Ensembl	-	C	C	-	-	-	-	-	-	-	-	-	-	-	-	-	-	-	-	1.1	1.1
NM_015850.3:c.748C>T	8:38282209-38282209	A	downstream_gene_variant	MODIFIER	FGFR1	ENSG00000077782	Transcript	ENST00000526742.1	protein_coding	-	-	-	-	-	-	-	-	-	COSV58328884,COSV58343369	1467	-1	cds_end_NF	HGNC	3688	-	-	-	Ensembl	-	C	C	-	-	-	-	-	-	-	-	-	-	-	-	-	-	-	-	1.1	1.1
NM_015850.3:c.748C>T	8:38282209-38282209	A	upstream_gene_variant	MODIFIER	FGFR1	ENSG00000077782	Transcript	ENST00000527114.1	retained_intron	-	-	-	-	-	-	-	-	-	COSV58328884,COSV58343369	4347	-1	-	HGNC	3688	-	-	-	Ensembl	-	C	C	-	-	-	-	-	-	-	-	-	-	-	-	-	-	-	-	1.1	1.1
NM_015850.3:c.748C>T	8:38282209-38282209	A	non_coding_transcript_exon_variant	MODIFIER	FGFR1	ENSG00000077782	Transcript	ENST00000527203.1	processed_transcript	4/4	-	ENST00000527203.1:n.393C>T	-	393	-	-	-	-	COSV58328884,COSV58343369	-	-1	-	HGNC	3688	-	-	-	Ensembl	-	C	C	-	-	-	-	-	-	-	-	-	-	-	-	-	-	-	-	1.1	1.1
NM_015850.3:c.748C>T	8:38282209-38282209	A	upstream_gene_variant	MODIFIER	FGFR1	ENSG00000077782	Transcript	ENST00000527745.1	retained_intron	-	-	-	-	-	-	-	-	-	COSV58328884,COSV58343369	4647	-1	-	HGNC	3688	-	-	-	Ensembl	-	C	C	-	-	-	-	-	-	-	-	-	-	-	-	-	-	-	-	1.1	1.1
NM_015850.3:c.748C>T	8:38282209-38282209	A	intron_variant,non_coding_transcript_variant	MODIFIER	RP11-350N15.4	ENSG00000255201	Transcript	ENST00000528407.1	antisense	-	1/1	ENST00000528407.1:n.388-1259G>A	-	-	-	-	-	-	COSV58328884,COSV58343369	-	1	-	Clone_based_vega_gene	-	YES	-	-	Ensembl	-	C	C	-	-	-	-	-	-	-	-	-	-	-	-	-	-	-	-	1.1	1.1
NM_015850.3:c.748C>T	8:38282209-38282209	A	downstream_gene_variant	MODIFIER	FGFR1	ENSG00000077782	Transcript	ENST00000529552.1	protein_coding	-	-	-	-	-	-	-	-	-	COSV58328884,COSV58343369	1483	-1	cds_end_NF	HGNC	3688	-	-	-	Ensembl	-	C	C	-	-	-	-	-	-	-	-	-	-	-	-	-	-	-	-	1.1	1.1
NM_015850.3:c.748C>T	8:38282209-38282209	A	downstream_gene_variant	MODIFIER	FGFR1	ENSG00000077782	Transcript	ENST00000530568.1	protein_coding	-	-	-	-	-	-	-	-	-	COSV58328884,COSV58343369	3321	-1	cds_end_NF	HGNC	3688	-	-	-	Ensembl	-	C	C	-	-	-	-	-	-	-	-	-	-	-	-	-	-	-	-	1.1	1.1
NM_015850.3:c.748C>T	8:38282209-38282209	A	intron_variant,non_coding_transcript_variant	MODIFIER	FGFR1	ENSG00000077782	Transcript	ENST00000530701.1	processed_transcript	-	1/1	ENST00000530701.1:n.178-2750C>T	-	-	-	-	-	-	COSV58328884,COSV58343369	-	-1	-	HGNC	3688	-	-	-	Ensembl	-	C	C	-	-	-	-	-	-	-	-	-	-	-	-	-	-	-	-	1.1	1.1
NM_015850.3:c.748C>T	8:38282209-38282209	A	non_coding_transcript_exon_variant	MODIFIER	FGFR1	ENSG00000077782	Transcript	ENST00000532386.1	retained_intron	5/5	-	ENST00000532386.1:n.717C>T	-	717	-	-	-	-	COSV58328884,COSV58343369	-	-1	-	HGNC	3688	-	-	-	Ensembl	-	C	C	-	-	-	-	-	-	-	-	-	-	-	-	-	-	-	-	1.1	1.1
NM_015850.3:c.748C>T	8:38282209-38282209	A	missense_variant	MODERATE	FGFR1	ENSG00000077782	Transcript	ENST00000532791.1	protein_coding	7/18	-	ENST00000532791.1:c.754C>T	ENSP00000432972.1:p.Pro252Ser	1484	754	252	P/S	Cct/Tct	COSV58328884,COSV58343369	-	-1	-	HGNC	3688	-	-	-	Ensembl	-	C	C	-	deleterious(0.05)	probably_damaging(0.999)	PIRSF:PIRSF000628,PANTHER:PTHR24416,PANTHER:PTHR24416:SF131	-	-	-	-	-	-	-	-	-	-	-	-	1.1	1.1
NM_015850.3:c.748C>T	8:38282209-38282209	A	missense_variant	MODERATE	FGFR1	ENSG00000077782	Transcript	ENST00000533668.1	protein_coding	5/5	-	ENST00000533668.1:c.274C>T	ENSP00000434869.1:p.Pro92Ser	426	274	92	P/S	Cct/Tct	COSV58328884,COSV58343369	-	-1	cds_end_NF	HGNC	3688	-	-	-	Ensembl	-	C	C	-	deleterious(0.03)	probably_damaging(0.999)	PANTHER:PTHR24416,PANTHER:PTHR24416:SF131	-	-	-	-	-	-	-	-	-	-	-	-	1.1	1.1
NM_015850.3:c.748C>T	8:38282209-38282209	A	missense_variant	MODERATE	FGFR1	2260	Transcript	NM_001174063.2	protein_coding	7/18	-	NM_001174063.2:c.754C>T	NP_001167534.1:p.Pro252Ser	1497	754	252	P/S	Cct/Tct	COSV58328884,COSV58343369	-	-1	-	EntrezGene	3688	-	-	rseq_mrna_match	RefSeq	-	C	C	-	deleterious(0.05)	probably_damaging(0.999)	-	-	-	-	-	-	-	-	-	-	-	-	-	1.1	1.1
NM_015850.3:c.748C>T	8:38282209-38282209	A	missense_variant	MODERATE	FGFR1	2260	Transcript	NM_001174064.2	protein_coding	8/19	-	NM_001174064.2:c.730C>T	NP_001167535.1:p.Pro244Ser	1565	730	244	P/S	Cct/Tct	COSV58328884,COSV58343369	-	-1	-	EntrezGene	3688	-	-	rseq_mrna_match	RefSeq	-	C	C	-	deleterious(0.05)	probably_damaging(0.999)	-	-	-	-	-	-	-	-	-	-	-	-	-	1.1	1.1
NM_015850.3:c.748C>T	8:38282209-38282209	A	missense_variant	MODERATE	FGFR1	2260	Transcript	NM_001174065.2	protein_coding	7/18	-	NM_001174065.2:c.748C>T	NP_001167536.1:p.Pro250Ser	889	748	250	P/S	Cct/Tct	COSV58328884,COSV58343369	-	-1	-	EntrezGene	3688	-	-	rseq_mrna_match	RefSeq	-	C	C	-	deleterious(0.04)	probably_damaging(1)	-	-	-	-	-	-	-	-	-	-	-	-	-	1.1	1.1
NM_015850.3:c.748C>T	8:38282209-38282209	A	missense_variant	MODERATE	FGFR1	2260	Transcript	NM_001174066.2	protein_coding	6/17	-	NM_001174066.2:c.487C>T	NP_001167537.1:p.Pro163Ser	628	487	163	P/S	Cct/Tct	COSV58328884,COSV58343369	-	-1	-	EntrezGene	3688	-	-	rseq_mrna_match	RefSeq	-	C	C	-	deleterious(0.05)	probably_damaging(0.999)	-	-	-	-	-	-	-	-	-	-	-	-	-	1.1	1.1
NM_015850.3:c.748C>T	8:38282209-38282209	A	missense_variant	MODERATE	FGFR1	2260	Transcript	NM_001174067.1	protein_coding	8/19	-	NM_001174067.1:c.847C>T	NP_001167538.1:p.Pro283Ser	1170	847	283	P/S	Cct/Tct	COSV58328884,COSV58343369	-	-1	-	EntrezGene	3688	YES	-	rseq_mrna_match	RefSeq	-	C	C	-	deleterious(0.04)	probably_damaging(1)	-	-	-	-	-	-	-	-	-	-	-	-	-	1.1	1.1
NM_015850.3:c.748C>T	8:38282209-38282209	A	missense_variant	MODERATE	FGFR1	2260	Transcript	NM_001354367.1	protein_coding	7/18	-	NM_001354367.1:c.748C>T	NP_001341296.1:p.Pro250Ser	1690	748	250	P/S	Cct/Tct	COSV58328884,COSV58343369	-	-1	-	EntrezGene	3688	-	-	rseq_mrna_match	RefSeq	-	C	C	-	-	-	-	-	-	-	-	-	-	-	-	-	-	-	-	1.1	1.1
NM_015850.3:c.748C>T	8:38282209-38282209	A	missense_variant	MODERATE	FGFR1	2260	Transcript	NM_001354368.2	protein_coding	6/17	-	NM_001354368.2:c.481C>T	NP_001341297.1:p.Pro161Ser	1224	481	161	P/S	Cct/Tct	COSV58328884,COSV58343369	-	-1	-	EntrezGene	3688	-	-	rseq_mrna_match	RefSeq	-	C	C	-	-	-	-	-	-	-	-	-	-	-	-	-	-	-	-	1.1	1.1
NM_015850.3:c.748C>T	8:38282209-38282209	A	missense_variant	MODERATE	FGFR1	2260	Transcript	NM_001354369.1	protein_coding	7/18	-	NM_001354369.1:c.748C>T	NP_001341298.1:p.Pro250Ser	1010	748	250	P/S	Cct/Tct	COSV58328884,COSV58343369	-	-1	-	EntrezGene	3688	-	-	rseq_mrna_match	RefSeq	-	C	C	-	-	-	-	-	-	-	-	-	-	-	-	-	-	-	-	1.1	1.1
NM_015850.3:c.748C>T	8:38282209-38282209	A	missense_variant	MODERATE	FGFR1	2260	Transcript	NM_001354370.1	protein_coding	6/17	-	NM_001354370.1:c.481C>T	NP_001341299.1:p.Pro161Ser	1423	481	161	P/S	Cct/Tct	COSV58328884,COSV58343369	-	-1	-	EntrezGene	3688	-	-	rseq_mrna_match	RefSeq	-	C	C	-	-	-	-	-	-	-	-	-	-	-	-	-	-	-	-	1.1	1.1
NM_015850.3:c.748C>T	8:38282209-38282209	A	missense_variant	MODERATE	FGFR1	2260	Transcript	NM_015850.4	protein_coding	7/18	-	NM_015850.4:c.748C>T	NP_056934.2:p.Pro250Ser	1491	748	250	P/S	Cct/Tct	COSV58328884,COSV58343369	-	-1	-	EntrezGene	3688	-	-	rseq_mrna_match	RefSeq	-	C	C	-	deleterious(0.04)	probably_damaging(1)	-	-	-	-	-	-	-	-	-	-	-	-	-	1.1	1.1
NM_015850.3:c.748C>T	8:38282209-38282209	A	missense_variant	MODERATE	FGFR1	2260	Transcript	NM_023105.3	protein_coding	6/17	-	NM_023105.3:c.487C>T	NP_075593.1:p.Pro163Ser	1230	487	163	P/S	Cct/Tct	COSV58328884,COSV58343369	-	-1	-	EntrezGene	3688	-	-	rseq_mrna_match	RefSeq	-	C	C	-	deleterious(0.05)	probably_damaging(0.999)	-	-	-	-	-	-	-	-	-	-	-	-	-	1.1	1.1
NM_015850.3:c.748C>T	8:38282209-38282209	A	missense_variant	MODERATE	FGFR1	2260	Transcript	NM_023106.3	protein_coding	6/17	-	NM_023106.3:c.481C>T	NP_075594.1:p.Pro161Ser	1224	481	161	P/S	Cct/Tct	COSV58328884,COSV58343369	-	-1	-	EntrezGene	3688	-	-	rseq_mrna_match	RefSeq	-	C	C	-	deleterious(0.05)	probably_damaging(0.999)	-	-	-	-	-	-	-	-	-	-	-	-	-	1.1	1.1
NM_015850.3:c.748C>T	8:38282209-38282209	A	missense_variant	MODERATE	FGFR1	2260	Transcript	NM_023110.3	protein_coding	7/18	-	NM_023110.3:c.754C>T	NP_075598.2:p.Pro252Ser	1497	754	252	P/S	Cct/Tct	COSV58328884,COSV58343369	-	-1	-	EntrezGene	3688	-	-	rseq_mrna_match	RefSeq	-	C	C	-	deleterious(0.04)	probably_damaging(0.999)	-	-	-	-	-	-	-	-	-	-	-	-	-	1.1	1.1
ENST00000425967.7:c.574A>G	8:38285579-38285579	C	missense_variant	MODERATE	FGFR1	ENSG00000077782	Transcript	ENST00000326324.6	protein_coding	4/17	-	ENST00000326324.6:c.208A>G	ENSP00000327229.6:p.Met70Val	932	208	70	M/V	Atg/Gtg	-	-	-1	-	HGNC	3688	-	-	-	Ensembl	-	A	A	-	deleterious(0.02)	probably_damaging(0.981)	PROSITE_profiles:PS50835,PANTHER:PTHR24416:SF131,PANTHER:PTHR24416,Gene3D:2.60.40.10,PIRSF:PIRSF000628	-	-	-	-	-	-	-	-	-	-	-	-	-	-
ENST00000425967.7:c.574A>G	8:38285579-38285579	C	missense_variant	MODERATE	FGFR1	ENSG00000077782	Transcript	ENST00000335922.5	protein_coding	6/19	-	ENST00000335922.5:c.457A>G	ENSP00000337247.5:p.Met153Val	1278	457	153	M/V	Atg/Gtg	-	-	-1	-	HGNC	3688	-	-	-	Ensembl	-	A	A	-	deleterious(0.02)	benign(0.234)	PROSITE_profiles:PS50835,PANTHER:PTHR24416,PANTHER:PTHR24416:SF131,Gene3D:2.60.40.10,PIRSF:PIRSF000628	-	-	-	-	-	-	-	-	-	-	-	-	-	-
ENST00000425967.7:c.574A>G	8:38285579-38285579	C	missense_variant	MODERATE	FGFR1	ENSG00000077782	Transcript	ENST00000341462.5	protein_coding	5/18	-	ENST00000341462.5:c.484A>G	ENSP00000340636.5:p.Met162Val	1426	484	162	M/V	Atg/Gtg	-	-	-1	-	HGNC	3688	-	-	-	Ensembl	-	A	A	-	deleterious(0.02)	benign(0.003)	PIRSF:PIRSF000628,Gene3D:2.60.40.10,PANTHER:PTHR24416,PANTHER:PTHR24416:SF131,PROSITE_profiles:PS50835	-	-	-	-	-	-	-	-	-	-	-	-	-	-
ENST00000425967.7:c.574A>G	8:38285579-38285579	C	missense_variant	MODERATE	FGFR1	ENSG00000077782	Transcript	ENST00000356207.5	protein_coding	4/17	-	ENST00000356207.5:c.214A>G	ENSP00000348537.5:p.Met72Val	938	214	72	M/V	Atg/Gtg	-	-	-1	-	HGNC	3688	-	-	-	Ensembl	-	A	A	-	deleterious(0.01)	probably_damaging(0.981)	PIRSF:PIRSF000628,Gene3D:2.60.40.10,PANTHER:PTHR24416:SF131,PANTHER:PTHR24416,PROSITE_profiles:PS50835	-	-	-	-	-	-	-	-	-	-	-	-	-	-
ENST00000425967.7:c.574A>G	8:38285579-38285579	C	downstream_gene_variant	MODIFIER	FGFR1	ENSG00000077782	Transcript	ENST00000397090.4	retained_intron	-	-	-	-	-	-	-	-	-	-	1460	-1	-	HGNC	3688	-	-	-	Ensembl	-	A	A	-	-	-	-	-	-	-	-	-	-	-	-	-	-	-	-	-	-
ENST00000425967.7:c.574A>G	8:38285579-38285579	C	missense_variant	MODERATE	FGFR1	ENSG00000077782	Transcript	ENST00000397091.5	protein_coding	5/18	-	ENST00000397091.5:c.475A>G	ENSP00000380280.5:p.Met159Val	1224	475	159	M/V	Atg/Gtg	-	-	-1	-	HGNC	3688	-	-	-	Ensembl	-	A	A	-	deleterious(0.02)	benign(0.287)	PIRSF:PIRSF000628,Gene3D:2.60.40.10,PANTHER:PTHR24416:SF131,PANTHER:PTHR24416,PROSITE_profiles:PS50835	-	-	-	-	-	-	-	-	-	-	-	-	-	-
ENST00000425967.7:c.574A>G	8:38285579-38285579	C	missense_variant	MODERATE	FGFR1	ENSG00000077782	Transcript	ENST00000397103.1	protein_coding	3/16	-	ENST00000397103.1:c.208A>G	ENSP00000380292.1:p.Met70Val	265	208	70	M/V	Atg/Gtg	-	-	-1	-	HGNC	3688	-	-	-	Ensembl	-	A	A	-	deleterious(0.02)	probably_damaging(0.989)	PIRSF:PIRSF000628,Gene3D:2.60.40.10,PANTHER:PTHR24416,PANTHER:PTHR24416:SF131,PROSITE_profiles:PS50835	-	-	-	-	-	-	-	-	-	-	-	-	-	-
ENST00000425967.7:c.574A>G	8:38285579-38285579	C	missense_variant	MODERATE	FGFR1	ENSG00000077782	Transcript	ENST00000397108.4	protein_coding	6/19	-	ENST00000397108.4:c.475A>G	ENSP00000380297.4:p.Met159Val	776	475	159	M/V	Atg/Gtg	-	-	-1	-	HGNC	3688	-	-	-	Ensembl	-	A	A	-	deleterious(0.02)	benign(0.287)	PIRSF:PIRSF000628,Gene3D:2.60.40.10,PANTHER:PTHR24416:SF131,PANTHER:PTHR24416,PROSITE_profiles:PS50835	-	-	-	-	-	-	-	-	-	-	-	-	-	-
ENST00000425967.7:c.574A>G	8:38285579-38285579	C	missense_variant	MODERATE	FGFR1	ENSG00000077782	Transcript	ENST00000397113.2	protein_coding	5/18	-	ENST00000397113.2:c.475A>G	ENSP00000380302.2:p.Met159Val	792	475	159	M/V	Atg/Gtg	-	-	-1	-	HGNC	3688	-	-	-	Ensembl	-	A	A	-	deleterious(0.02)	benign(0.287)	PIRSF:PIRSF000628,Gene3D:2.60.40.10,PANTHER:PTHR24416:SF131,PANTHER:PTHR24416,PROSITE_profiles:PS50835	-	-	-	-	-	-	-	-	-	-	-	-	-	-
ENST00000425967.7:c.574A>G	8:38285579-38285579	C	downstream_gene_variant	MODIFIER	FGFR1	ENSG00000077782	Transcript	ENST00000413133.2	protein_coding	-	-	-	-	-	-	-	-	-	-	1659	-1	cds_end_NF	HGNC	3688	-	-	-	Ensembl	-	A	A	-	-	-	-	-	-	-	-	-	-	-	-	-	-	-	-	-	-
ENST00000425967.7:c.574A>G	8:38285579-38285579	C	missense_variant	MODERATE	FGFR1	ENSG00000077782	Transcript	ENST00000425967.3	protein_coding	6/19	-	ENST00000425967.3:c.574A>G	ENSP00000393312.3:p.Met192Val	897	574	192	M/V	Atg/Gtg	-	-	-1	-	HGNC	3688	YES	-	-	Ensembl	-	A	A	-	deleterious(0.02)	benign(0.287)	PROSITE_profiles:PS50835,PANTHER:PTHR24416,PANTHER:PTHR24416:SF131,Gene3D:2.60.40.10,PIRSF:PIRSF000628	-	-	-	-	-	-	-	-	-	-	-	-	-	-
ENST00000425967.7:c.574A>G	8:38285579-38285579	C	downstream_gene_variant	MODIFIER	FGFR1	ENSG00000077782	Transcript	ENST00000434187.1	protein_coding	-	-	-	-	-	-	-	-	-	-	302	-1	cds_end_NF	HGNC	3688	-	-	-	Ensembl	-	A	A	-	-	-	-	-	-	-	-	-	-	-	-	-	-	-	-	-	-
ENST00000425967.7:c.574A>G	8:38285579-38285579	C	missense_variant	MODERATE	FGFR1	ENSG00000077782	Transcript	ENST00000447712.2	protein_coding	5/18	-	ENST00000447712.2:c.481A>G	ENSP00000400162.2:p.Met161Val	1423	481	161	M/V	Atg/Gtg	-	-	-1	-	HGNC	3688	-	-	-	Ensembl	-	A	A	-	deleterious(0.02)	benign(0.411)	PROSITE_profiles:PS50835,PANTHER:PTHR24416,PANTHER:PTHR24416:SF131,Gene3D:2.60.40.10,PIRSF:PIRSF000628	-	-	-	-	-	-	-	-	-	-	-	-	-	-
ENST00000425967.7:c.574A>G	8:38285579-38285579	C	upstream_gene_variant	MODIFIER	FGFR1	ENSG00000077782	Transcript	ENST00000464163.1	retained_intron	-	-	-	-	-	-	-	-	-	-	3440	-1	-	HGNC	3688	-	-	-	Ensembl	-	A	A	-	-	-	-	-	-	-	-	-	-	-	-	-	-	-	-	-	-
ENST00000425967.7:c.574A>G	8:38285579-38285579	C	non_coding_transcript_exon_variant	MODIFIER	FGFR1	ENSG00000077782	Transcript	ENST00000470826.1	retained_intron	4/6	-	ENST00000470826.1:n.630A>G	-	630	-	-	-	-	-	-	-1	-	HGNC	3688	-	-	-	Ensembl	-	A	A	-	-	-	-	-	-	-	-	-	-	-	-	-	-	-	-	-	-
ENST00000425967.7:c.574A>G	8:38285579-38285579	C	non_coding_transcript_exon_variant	MODIFIER	FGFR1	ENSG00000077782	Transcript	ENST00000474970.1	retained_intron	2/3	-	ENST00000474970.1:n.505A>G	-	505	-	-	-	-	-	-	-1	-	HGNC	3688	-	-	-	Ensembl	-	A	A	-	-	-	-	-	-	-	-	-	-	-	-	-	-	-	-	-	-
ENST00000425967.7:c.574A>G	8:38285579-38285579	C	upstream_gene_variant	MODIFIER	FGFR1	ENSG00000077782	Transcript	ENST00000475621.1	retained_intron	-	-	-	-	-	-	-	-	-	-	1880	-1	-	HGNC	3688	-	-	-	Ensembl	-	A	A	-	-	-	-	-	-	-	-	-	-	-	-	-	-	-	-	-	-
ENST00000425967.7:c.574A>G	8:38285579-38285579	C	3_prime_UTR_variant,NMD_transcript_variant	MODIFIER	FGFR1	ENSG00000077782	Transcript	ENST00000484370.1	nonsense_mediated_decay	5/6	-	ENST00000484370.1:c.*166A>G	-	619	-	-	-	-	-	-	-1	-	HGNC	3688	-	-	-	Ensembl	-	A	A	-	-	-	-	-	-	-	-	-	-	-	-	-	-	-	-	-	-
ENST00000425967.7:c.574A>G	8:38285579-38285579	C	3_prime_UTR_variant,NMD_transcript_variant	MODIFIER	FGFR1	ENSG00000077782	Transcript	ENST00000487647.1	nonsense_mediated_decay	4/12	-	ENST00000487647.1:c.*172A>G	-	358	-	-	-	-	-	-	-1	-	HGNC	3688	-	-	-	Ensembl	-	A	A	-	-	-	-	-	-	-	-	-	-	-	-	-	-	-	-	-	-
ENST00000425967.7:c.574A>G	8:38285579-38285579	C	non_coding_transcript_exon_variant	MODIFIER	FGFR1	ENSG00000077782	Transcript	ENST00000496296.1	retained_intron	4/6	-	ENST00000496296.1:n.951A>G	-	951	-	-	-	-	-	-	-1	-	HGNC	3688	-	-	-	Ensembl	-	A	A	-	-	-	-	-	-	-	-	-	-	-	-	-	-	-	-	-	-
ENST00000425967.7:c.574A>G	8:38285579-38285579	C	missense_variant	MODERATE	FGFR1	ENSG00000077782	Transcript	ENST00000525001.1	protein_coding	5/7	-	ENST00000525001.1:c.481A>G	ENSP00000434712.1:p.Met161Val	740	481	161	M/V	Atg/Gtg	-	-	-1	cds_end_NF	HGNC	3688	-	-	-	Ensembl	-	A	A	-	deleterious(0.03)	benign(0.411)	Gene3D:2.60.40.10,PANTHER:PTHR24416,PANTHER:PTHR24416:SF131,PROSITE_profiles:PS50835	-	-	-	-	-	-	-	-	-	-	-	-	-	-
ENST00000425967.7:c.574A>G	8:38285579-38285579	C	non_coding_transcript_exon_variant	MODIFIER	FGFR1	ENSG00000077782	Transcript	ENST00000526570.1	retained_intron	1/14	-	ENST00000526570.1:n.2760A>G	-	2760	-	-	-	-	-	-	-1	-	HGNC	3688	-	-	-	Ensembl	-	A	A	-	-	-	-	-	-	-	-	-	-	-	-	-	-	-	-	-	-
ENST00000425967.7:c.574A>G	8:38285579-38285579	C	missense_variant	MODERATE	FGFR1	ENSG00000077782	Transcript	ENST00000526742.1	protein_coding	4/5	-	ENST00000526742.1:c.208A>G	ENSP00000433569.1:p.Met70Val	429	208	70	M/V	Atg/Gtg	-	-	-1	cds_end_NF	HGNC	3688	-	-	-	Ensembl	-	A	A	-	deleterious(0.01)	probably_damaging(0.993)	PROSITE_profiles:PS50835,PANTHER:PTHR24416,PANTHER:PTHR24416:SF131,Gene3D:2.60.40.10	-	-	-	-	-	-	-	-	-	-	-	-	-	-
ENST00000425967.7:c.574A>G	8:38285579-38285579	C	non_coding_transcript_exon_variant	MODIFIER	FGFR1	ENSG00000077782	Transcript	ENST00000527203.1	processed_transcript	3/4	-	ENST00000527203.1:n.244A>G	-	244	-	-	-	-	-	-	-1	-	HGNC	3688	-	-	-	Ensembl	-	A	A	-	-	-	-	-	-	-	-	-	-	-	-	-	-	-	-	-	-
ENST00000425967.7:c.574A>G	8:38285579-38285579	C	downstream_gene_variant	MODIFIER	RP11-350N15.4	ENSG00000255201	Transcript	ENST00000528407.1	antisense	-	-	-	-	-	-	-	-	-	-	1965	1	-	Clone_based_vega_gene	-	YES	-	-	Ensembl	-	A	A	-	-	-	-	-	-	-	-	-	-	-	-	-	-	-	-	-	-
ENST00000425967.7:c.574A>G	8:38285579-38285579	C	missense_variant	MODERATE	FGFR1	ENSG00000077782	Transcript	ENST00000529552.1	protein_coding	4/5	-	ENST00000529552.1:c.214A>G	ENSP00000435283.1:p.Met72Val	476	214	72	M/V	Atg/Gtg	-	-	-1	cds_end_NF	HGNC	3688	-	-	-	Ensembl	-	A	A	-	deleterious(0.01)	possibly_damaging(0.549)	Superfamily:SSF48726,Gene3D:2.60.40.10,PANTHER:PTHR24416:SF131,PANTHER:PTHR24416,PROSITE_profiles:PS50835	-	-	-	-	-	-	-	-	-	-	-	-	-	-
ENST00000425967.7:c.574A>G	8:38285579-38285579	C	missense_variant	MODERATE	FGFR1	ENSG00000077782	Transcript	ENST00000530568.1	protein_coding	4/4	-	ENST00000530568.1:c.208A>G	ENSP00000434473.1:p.Met70Val	418	208	70	M/V	Atg/Gtg	-	-	-1	cds_end_NF	HGNC	3688	-	-	-	Ensembl	-	A	A	-	deleterious(0)	probably_damaging(0.993)	PANTHER:PTHR24416:SF131,PANTHER:PTHR24416	-	-	-	-	-	-	-	-	-	-	-	-	-	-
ENST00000425967.7:c.574A>G	8:38285579-38285579	C	intron_variant,non_coding_transcript_variant	MODIFIER	FGFR1	ENSG00000077782	Transcript	ENST00000530701.1	processed_transcript	-	1/1	ENST00000530701.1:n.178-6120A>G	-	-	-	-	-	-	-	-	-1	-	HGNC	3688	-	-	-	Ensembl	-	A	A	-	-	-	-	-	-	-	-	-	-	-	-	-	-	-	-	-	-
ENST00000425967.7:c.574A>G	8:38285579-38285579	C	non_coding_transcript_exon_variant	MODIFIER	FGFR1	ENSG00000077782	Transcript	ENST00000532386.1	retained_intron	3/5	-	ENST00000532386.1:n.444A>G	-	444	-	-	-	-	-	-	-1	-	HGNC	3688	-	-	-	Ensembl	-	A	A	-	-	-	-	-	-	-	-	-	-	-	-	-	-	-	-	-	-
ENST00000425967.7:c.574A>G	8:38285579-38285579	C	missense_variant	MODERATE	FGFR1	ENSG00000077782	Transcript	ENST00000532791.1	protein_coding	5/18	-	ENST00000532791.1:c.481A>G	ENSP00000432972.1:p.Met161Val	1211	481	161	M/V	Atg/Gtg	-	-	-1	-	HGNC	3688	-	-	-	Ensembl	-	A	A	-	deleterious(0.02)	benign(0.287)	Gene3D:2.60.40.10,PIRSF:PIRSF000628,PROSITE_profiles:PS50835,PANTHER:PTHR24416,PANTHER:PTHR24416:SF131	-	-	-	-	-	-	-	-	-	-	-	-	-	-
ENST00000425967.7:c.574A>G	8:38285579-38285579	C	start_lost	HIGH	FGFR1	ENSG00000077782	Transcript	ENST00000533668.1	protein_coding	3/5	-	ENST00000533668.1:c.1A>G	ENSP00000434869.1:p.Met1?	153	1	1	M/V	Atg/Gtg	-	-	-1	cds_end_NF	HGNC	3688	-	-	-	Ensembl	-	A	A	-	deleterious(0.05)	benign(0.411)	PROSITE_profiles:PS50835,PANTHER:PTHR24416,PANTHER:PTHR24416:SF131	-	-	-	-	-	-	-	-	-	-	-	-	-	-
ENST00000425967.7:c.574A>G	8:38285579-38285579	C	missense_variant	MODERATE	FGFR1	2260	Transcript	NM_001174063.2	protein_coding	5/18	-	NM_001174063.2:c.481A>G	NP_001167534.1:p.Met161Val	1224	481	161	M/V	Atg/Gtg	-	-	-1	-	EntrezGene	3688	-	-	rseq_mrna_match	RefSeq	-	A	A	-	deleterious(0.02)	benign(0.287)	-	-	-	-	-	-	-	-	-	-	-	-	-	-	-
ENST00000425967.7:c.574A>G	8:38285579-38285579	C	missense_variant	MODERATE	FGFR1	2260	Transcript	NM_001174064.2	protein_coding	6/19	-	NM_001174064.2:c.457A>G	NP_001167535.1:p.Met153Val	1292	457	153	M/V	Atg/Gtg	-	-	-1	-	EntrezGene	3688	-	-	rseq_mrna_match	RefSeq	-	A	A	-	deleterious(0.02)	benign(0.234)	-	-	-	-	-	-	-	-	-	-	-	-	-	-	-
ENST00000425967.7:c.574A>G	8:38285579-38285579	C	missense_variant	MODERATE	FGFR1	2260	Transcript	NM_001174065.2	protein_coding	5/18	-	NM_001174065.2:c.475A>G	NP_001167536.1:p.Met159Val	616	475	159	M/V	Atg/Gtg	-	-	-1	-	EntrezGene	3688	-	-	rseq_mrna_match	RefSeq	-	A	A	-	deleterious(0.02)	benign(0.287)	-	-	-	-	-	-	-	-	-	-	-	-	-	-	-
ENST00000425967.7:c.574A>G	8:38285579-38285579	C	missense_variant	MODERATE	FGFR1	2260	Transcript	NM_001174066.2	protein_coding	4/17	-	NM_001174066.2:c.214A>G	NP_001167537.1:p.Met72Val	355	214	72	M/V	Atg/Gtg	-	-	-1	-	EntrezGene	3688	-	-	rseq_mrna_match	RefSeq	-	A	A	-	deleterious(0.01)	probably_damaging(0.981)	-	-	-	-	-	-	-	-	-	-	-	-	-	-	-
ENST00000425967.7:c.574A>G	8:38285579-38285579	C	missense_variant	MODERATE	FGFR1	2260	Transcript	NM_001174067.1	protein_coding	6/19	-	NM_001174067.1:c.574A>G	NP_001167538.1:p.Met192Val	897	574	192	M/V	Atg/Gtg	-	-	-1	-	EntrezGene	3688	YES	-	rseq_mrna_match	RefSeq	-	A	A	-	deleterious(0.02)	benign(0.287)	-	-	-	-	-	-	-	-	-	-	-	-	-	-	-
ENST00000425967.7:c.574A>G	8:38285579-38285579	C	missense_variant	MODERATE	FGFR1	2260	Transcript	NM_001354367.1	protein_coding	5/18	-	NM_001354367.1:c.475A>G	NP_001341296.1:p.Met159Val	1417	475	159	M/V	Atg/Gtg	-	-	-1	-	EntrezGene	3688	-	-	rseq_mrna_match	RefSeq	-	A	A	-	-	-	-	-	-	-	-	-	-	-	-	-	-	-	-	-	-
ENST00000425967.7:c.574A>G	8:38285579-38285579	C	missense_variant	MODERATE	FGFR1	2260	Transcript	NM_001354368.2	protein_coding	4/17	-	NM_001354368.2:c.208A>G	NP_001341297.1:p.Met70Val	951	208	70	M/V	Atg/Gtg	-	-	-1	-	EntrezGene	3688	-	-	rseq_mrna_match	RefSeq	-	A	A	-	-	-	-	-	-	-	-	-	-	-	-	-	-	-	-	-	-
ENST00000425967.7:c.574A>G	8:38285579-38285579	C	missense_variant	MODERATE	FGFR1	2260	Transcript	NM_001354369.1	protein_coding	5/18	-	NM_001354369.1:c.475A>G	NP_001341298.1:p.Met159Val	737	475	159	M/V	Atg/Gtg	-	-	-1	-	EntrezGene	3688	-	-	rseq_mrna_match	RefSeq	-	A	A	-	-	-	-	-	-	-	-	-	-	-	-	-	-	-	-	-	-
ENST00000425967.7:c.574A>G	8:38285579-38285579	C	missense_variant	MODERATE	FGFR1	2260	Transcript	NM_001354370.1	protein_coding	4/17	-	NM_001354370.1:c.208A>G	NP_001341299.1:p.Met70Val	1150	208	70	M/V	Atg/Gtg	-	-	-1	-	EntrezGene	3688	-	-	rseq_mrna_match	RefSeq	-	A	A	-	-	-	-	-	-	-	-	-	-	-	-	-	-	-	-	-	-
ENST00000425967.7:c.574A>G	8:38285579-38285579	C	missense_variant	MODERATE	FGFR1	2260	Transcript	NM_015850.4	protein_coding	5/18	-	NM_015850.4:c.475A>G	NP_056934.2:p.Met159Val	1218	475	159	M/V	Atg/Gtg	-	-	-1	-	EntrezGene	3688	-	-	rseq_mrna_match	RefSeq	-	A	A	-	deleterious(0.02)	benign(0.287)	-	-	-	-	-	-	-	-	-	-	-	-	-	-	-
ENST00000425967.7:c.574A>G	8:38285579-38285579	C	missense_variant	MODERATE	FGFR1	2260	Transcript	NM_023105.3	protein_coding	4/17	-	NM_023105.3:c.214A>G	NP_075593.1:p.Met72Val	957	214	72	M/V	Atg/Gtg	-	-	-1	-	EntrezGene	3688	-	-	rseq_mrna_match	RefSeq	-	A	A	-	deleterious(0.01)	probably_damaging(0.981)	-	-	-	-	-	-	-	-	-	-	-	-	-	-	-
ENST00000425967.7:c.574A>G	8:38285579-38285579	C	missense_variant	MODERATE	FGFR1	2260	Transcript	NM_023106.3	protein_coding	4/17	-	NM_023106.3:c.208A>G	NP_075594.1:p.Met70Val	951	208	70	M/V	Atg/Gtg	-	-	-1	-	EntrezGene	3688	-	-	rseq_mrna_match	RefSeq	-	A	A	-	deleterious(0.02)	probably_damaging(0.981)	-	-	-	-	-	-	-	-	-	-	-	-	-	-	-
ENST00000425967.7:c.574A>G	8:38285579-38285579	C	missense_variant	MODERATE	FGFR1	2260	Transcript	NM_023110.3	protein_coding	5/18	-	NM_023110.3:c.481A>G	NP_075598.2:p.Met161Val	1224	481	161	M/V	Atg/Gtg	-	-	-1	-	EntrezGene	3688	-	-	rseq_mrna_match	RefSeq	-	A	A	-	deleterious(0.02)	benign(0.411)	-	-	-	-	-	-	-	-	-	-	-	-	-	-	-
NM_015850.3:c.198G>A	8:38287360-38287360	T	intron_variant	MODIFIER	FGFR1	ENSG00000077782	Transcript	ENST00000326324.6	protein_coding	-	2/16	ENST00000326324.6:c.92-1407G>A	-	-	-	-	-	-	-	-	-1	-	HGNC	3688	-	-	-	Ensembl	-	G	G	-	-	-	-	-	-	-	-	-	-	-	-	-	-	-	-	-	-
NM_015850.3:c.198G>A	8:38287360-38287360	T	stop_gained	HIGH	FGFR1	ENSG00000077782	Transcript	ENST00000335922.5	protein_coding	4/19	-	ENST00000335922.5:c.174G>A	ENSP00000337247.5:p.Trp58Ter	995	174	58	W/*	tgG/tgA	-	-	-1	-	HGNC	3688	-	-	-	Ensembl	-	G	G	-	-	-	PROSITE_profiles:PS50835,PANTHER:PTHR24416,PANTHER:PTHR24416:SF131,Gene3D:2.60.40.10,Pfam:PF07679,PIRSF:PIRSF000628,SMART:SM00409,SMART:SM00408,Superfamily:SSF48726	-	-	-	-	-	-	-	-	-	-	-	-	-	-
NM_015850.3:c.198G>A	8:38287360-38287360	T	stop_gained	HIGH	FGFR1	ENSG00000077782	Transcript	ENST00000341462.5	protein_coding	3/18	-	ENST00000341462.5:c.198G>A	ENSP00000340636.5:p.Trp66Ter	1140	198	66	W/*	tgG/tgA	-	-	-1	-	HGNC	3688	-	-	-	Ensembl	-	G	G	-	-	-	Superfamily:SSF48726,SMART:SM00409,SMART:SM00408,PIRSF:PIRSF000628,Pfam:PF07679,Gene3D:2.60.40.10,PANTHER:PTHR24416,PANTHER:PTHR24416:SF131,PROSITE_profiles:PS50835	-	-	-	-	-	-	-	-	-	-	-	-	-	-
NM_015850.3:c.198G>A	8:38287360-38287360	T	intron_variant	MODIFIER	FGFR1	ENSG00000077782	Transcript	ENST00000356207.5	protein_coding	-	2/16	ENST00000356207.5:c.92-1407G>A	-	-	-	-	-	-	-	-	-1	-	HGNC	3688	-	-	-	Ensembl	-	G	G	-	-	-	-	-	-	-	-	-	-	-	-	-	-	-	-	-	-
NM_015850.3:c.198G>A	8:38287360-38287360	T	non_coding_transcript_exon_variant	MODIFIER	FGFR1	ENSG00000077782	Transcript	ENST00000397090.4	retained_intron	3/3	-	ENST00000397090.4:n.456G>A	-	456	-	-	-	-	-	-	-1	-	HGNC	3688	-	-	-	Ensembl	-	G	G	-	-	-	-	-	-	-	-	-	-	-	-	-	-	-	-	-	-
NM_015850.3:c.198G>A	8:38287360-38287360	T	stop_gained	HIGH	FGFR1	ENSG00000077782	Transcript	ENST00000397091.5	protein_coding	3/18	-	ENST00000397091.5:c.198G>A	ENSP00000380280.5:p.Trp66Ter	947	198	66	W/*	tgG/tgA	-	-	-1	-	HGNC	3688	-	-	-	Ensembl	-	G	G	-	-	-	Superfamily:SSF48726,SMART:SM00409,PIRSF:PIRSF000628,SMART:SM00408,Gene3D:2.60.40.10,Pfam:PF07679,PANTHER:PTHR24416:SF131,PANTHER:PTHR24416,PROSITE_profiles:PS50835	-	-	-	-	-	-	-	-	-	-	-	-	-	-
NM_015850.3:c.198G>A	8:38287360-38287360	T	intron_variant	MODIFIER	FGFR1	ENSG00000077782	Transcript	ENST00000397103.1	protein_coding	-	1/15	ENST00000397103.1:c.92-1407G>A	-	-	-	-	-	-	-	-	-1	-	HGNC	3688	-	-	-	Ensembl	-	G	G	-	-	-	-	-	-	-	-	-	-	-	-	-	-	-	-	-	-
NM_015850.3:c.198G>A	8:38287360-38287360	T	stop_gained	HIGH	FGFR1	ENSG00000077782	Transcript	ENST00000397108.4	protein_coding	4/19	-	ENST00000397108.4:c.198G>A	ENSP00000380297.4:p.Trp66Ter	499	198	66	W/*	tgG/tgA	-	-	-1	-	HGNC	3688	-	-	-	Ensembl	-	G	G	-	-	-	Superfamily:SSF48726,SMART:SM00409,PIRSF:PIRSF000628,SMART:SM00408,Gene3D:2.60.40.10,Pfam:PF07679,PANTHER:PTHR24416:SF131,PANTHER:PTHR24416,PROSITE_profiles:PS50835	-	-	-	-	-	-	-	-	-	-	-	-	-	-
NM_015850.3:c.198G>A	8:38287360-38287360	T	stop_gained	HIGH	FGFR1	ENSG00000077782	Transcript	ENST00000397113.2	protein_coding	3/18	-	ENST00000397113.2:c.198G>A	ENSP00000380302.2:p.Trp66Ter	515	198	66	W/*	tgG/tgA	-	-	-1	-	HGNC	3688	-	-	-	Ensembl	-	G	G	-	-	-	Superfamily:SSF48726,SMART:SM00409,PIRSF:PIRSF000628,SMART:SM00408,Gene3D:2.60.40.10,Pfam:PF07679,PANTHER:PTHR24416:SF131,PANTHER:PTHR24416,PROSITE_profiles:PS50835	-	-	-	-	-	-	-	-	-	-	-	-	-	-
NM_015850.3:c.198G>A	8:38287360-38287360	T	stop_gained	HIGH	FGFR1	ENSG00000077782	Transcript	ENST00000413133.2	protein_coding	4/4	-	ENST00000413133.2:c.198G>A	ENSP00000400708.2:p.Trp66Ter	465	198	66	W/*	tgG/tgA	-	-	-1	cds_end_NF	HGNC	3688	-	-	-	Ensembl	-	G	G	-	-	-	PROSITE_profiles:PS50835,PANTHER:PTHR24416,PANTHER:PTHR24416:SF131,Pfam:PF07679,Gene3D:2.60.40.10,SMART:SM00408,Superfamily:SSF48726	-	-	-	-	-	-	-	-	-	-	-	-	-	-
NM_015850.3:c.198G>A	8:38287360-38287360	T	stop_gained	HIGH	FGFR1	ENSG00000077782	Transcript	ENST00000425967.3	protein_coding	4/19	-	ENST00000425967.3:c.297G>A	ENSP00000393312.3:p.Trp99Ter	620	297	99	W/*	tgG/tgA	-	-	-1	-	HGNC	3688	YES	-	-	Ensembl	-	G	G	-	-	-	PROSITE_profiles:PS50835,PANTHER:PTHR24416,PANTHER:PTHR24416:SF131,Pfam:PF07679,Gene3D:2.60.40.10,PIRSF:PIRSF000628,SMART:SM00409,SMART:SM00408,Superfamily:SSF48726	-	-	-	-	-	-	-	-	-	-	-	-	-	-
NM_015850.3:c.198G>A	8:38287360-38287360	T	intron_variant	MODIFIER	FGFR1	ENSG00000077782	Transcript	ENST00000434187.1	protein_coding	-	3/3	ENST00000434187.1:c.92-1407G>A	-	-	-	-	-	-	-	-	-1	cds_end_NF	HGNC	3688	-	-	-	Ensembl	-	G	G	-	-	-	-	-	-	-	-	-	-	-	-	-	-	-	-	-	-
NM_015850.3:c.198G>A	8:38287360-38287360	T	stop_gained	HIGH	FGFR1	ENSG00000077782	Transcript	ENST00000447712.2	protein_coding	3/18	-	ENST00000447712.2:c.198G>A	ENSP00000400162.2:p.Trp66Ter	1140	198	66	W/*	tgG/tgA	-	-	-1	-	HGNC	3688	-	-	-	Ensembl	-	G	G	-	-	-	PROSITE_profiles:PS50835,PANTHER:PTHR24416,PANTHER:PTHR24416:SF131,Pfam:PF07679,Gene3D:2.60.40.10,SMART:SM00409,PIRSF:PIRSF000628,SMART:SM00408,Superfamily:SSF48726	-	-	-	-	-	-	-	-	-	-	-	-	-	-
NM_015850.3:c.198G>A	8:38287360-38287360	T	intron_variant,non_coding_transcript_variant	MODIFIER	FGFR1	ENSG00000077782	Transcript	ENST00000470826.1	retained_intron	-	2/5	ENST00000470826.1:n.508-1407G>A	-	-	-	-	-	-	-	-	-1	-	HGNC	3688	-	-	-	Ensembl	-	G	G	-	-	-	-	-	-	-	-	-	-	-	-	-	-	-	-	-	-
NM_015850.3:c.198G>A	8:38287360-38287360	T	downstream_gene_variant	MODIFIER	RPS20P22	ENSG00000239218	Transcript	ENST00000473700.2	transcribed_processed_pseudogene	-	-	-	-	-	-	-	-	-	-	4545	-1	-	HGNC	36379	-	-	-	Ensembl	-	G	G	-	-	-	-	-	-	-	-	-	-	-	-	-	-	-	-	-	-
NM_015850.3:c.198G>A	8:38287360-38287360	T	upstream_gene_variant	MODIFIER	FGFR1	ENSG00000077782	Transcript	ENST00000474970.1	retained_intron	-	-	-	-	-	-	-	-	-	-	31	-1	-	HGNC	3688	-	-	-	Ensembl	-	G	G	-	-	-	-	-	-	-	-	-	-	-	-	-	-	-	-	-	-
NM_015850.3:c.198G>A	8:38287360-38287360	T	upstream_gene_variant	MODIFIER	FGFR1	ENSG00000077782	Transcript	ENST00000475621.1	retained_intron	-	-	-	-	-	-	-	-	-	-	3661	-1	-	HGNC	3688	-	-	-	Ensembl	-	G	G	-	-	-	-	-	-	-	-	-	-	-	-	-	-	-	-	-	-
NM_015850.3:c.198G>A	8:38287360-38287360	T	stop_gained,NMD_transcript_variant	HIGH	FGFR1	ENSG00000077782	Transcript	ENST00000484370.1	nonsense_mediated_decay	2/6	-	ENST00000484370.1:c.198G>A	ENSP00000433163.1:p.Trp66Ter	198	198	66	W/*	tgG/tgA	-	-	-1	-	HGNC	3688	-	-	-	Ensembl	-	G	G	-	-	-	PROSITE_profiles:PS50835,PANTHER:PTHR24416,PANTHER:PTHR24416:SF131,Pfam:PF07679,Gene3D:2.60.40.10,SMART:SM00408,SMART:SM00409,Superfamily:SSF48726	-	-	-	-	-	-	-	-	-	-	-	-	-	-
NM_015850.3:c.198G>A	8:38287360-38287360	T	intron_variant,NMD_transcript_variant	MODIFIER	FGFR1	ENSG00000077782	Transcript	ENST00000487647.1	nonsense_mediated_decay	-	1/11	ENST00000487647.1:c.92-452G>A	-	-	-	-	-	-	-	-	-1	-	HGNC	3688	-	-	-	Ensembl	-	G	G	-	-	-	-	-	-	-	-	-	-	-	-	-	-	-	-	-	-
NM_015850.3:c.198G>A	8:38287360-38287360	T	downstream_gene_variant	MODIFIER	RPS20P22	ENSG00000239218	Transcript	ENST00000488192.1	processed_transcript	-	-	-	-	-	-	-	-	-	-	4505	-1	-	HGNC	36379	YES	-	-	Ensembl	-	G	G	-	-	-	-	-	-	-	-	-	-	-	-	-	-	-	-	-	-
NM_015850.3:c.198G>A	8:38287360-38287360	T	intron_variant,non_coding_transcript_variant	MODIFIER	FGFR1	ENSG00000077782	Transcript	ENST00000496296.1	retained_intron	-	2/5	ENST00000496296.1:n.835-1407G>A	-	-	-	-	-	-	-	-	-1	-	HGNC	3688	-	-	-	Ensembl	-	G	G	-	-	-	-	-	-	-	-	-	-	-	-	-	-	-	-	-	-
NM_015850.3:c.198G>A	8:38287360-38287360	T	stop_gained	HIGH	FGFR1	ENSG00000077782	Transcript	ENST00000525001.1	protein_coding	3/7	-	ENST00000525001.1:c.198G>A	ENSP00000434712.1:p.Trp66Ter	457	198	66	W/*	tgG/tgA	-	-	-1	cds_end_NF	HGNC	3688	-	-	-	Ensembl	-	G	G	-	-	-	Superfamily:SSF48726,SMART:SM00409,SMART:SM00408,Gene3D:2.60.40.10,Pfam:PF07679,PANTHER:PTHR24416,PANTHER:PTHR24416:SF131,PROSITE_profiles:PS50835	-	-	-	-	-	-	-	-	-	-	-	-	-	-
NM_015850.3:c.198G>A	8:38287360-38287360	T	non_coding_transcript_exon_variant	MODIFIER	FGFR1	ENSG00000077782	Transcript	ENST00000526570.1	retained_intron	1/14	-	ENST00000526570.1:n.979G>A	-	979	-	-	-	-	-	-	-1	-	HGNC	3688	-	-	-	Ensembl	-	G	G	-	-	-	-	-	-	-	-	-	-	-	-	-	-	-	-	-	-
NM_015850.3:c.198G>A	8:38287360-38287360	T	intron_variant	MODIFIER	FGFR1	ENSG00000077782	Transcript	ENST00000526742.1	protein_coding	-	2/4	ENST00000526742.1:c.92-1407G>A	-	-	-	-	-	-	-	-	-1	cds_end_NF	HGNC	3688	-	-	-	Ensembl	-	G	G	-	-	-	-	-	-	-	-	-	-	-	-	-	-	-	-	-	-
NM_015850.3:c.198G>A	8:38287360-38287360	T	intron_variant,non_coding_transcript_variant	MODIFIER	FGFR1	ENSG00000077782	Transcript	ENST00000527203.1	processed_transcript	-	1/3	ENST00000527203.1:n.122-1407G>A	-	-	-	-	-	-	-	-	-1	-	HGNC	3688	-	-	-	Ensembl	-	G	G	-	-	-	-	-	-	-	-	-	-	-	-	-	-	-	-	-	-
NM_015850.3:c.198G>A	8:38287360-38287360	T	downstream_gene_variant	MODIFIER	RP11-350N15.4	ENSG00000255201	Transcript	ENST00000528407.1	antisense	-	-	-	-	-	-	-	-	-	-	3746	1	-	Clone_based_vega_gene	-	YES	-	-	Ensembl	-	G	G	-	-	-	-	-	-	-	-	-	-	-	-	-	-	-	-	-	-
NM_015850.3:c.198G>A	8:38287360-38287360	T	intron_variant	MODIFIER	FGFR1	ENSG00000077782	Transcript	ENST00000529552.1	protein_coding	-	2/4	ENST00000529552.1:c.92-1407G>A	-	-	-	-	-	-	-	-	-1	cds_end_NF	HGNC	3688	-	-	-	Ensembl	-	G	G	-	-	-	-	-	-	-	-	-	-	-	-	-	-	-	-	-	-
NM_015850.3:c.198G>A	8:38287360-38287360	T	intron_variant	MODIFIER	FGFR1	ENSG00000077782	Transcript	ENST00000530568.1	protein_coding	-	2/3	ENST00000530568.1:c.92-1407G>A	-	-	-	-	-	-	-	-	-1	cds_end_NF	HGNC	3688	-	-	-	Ensembl	-	G	G	-	-	-	-	-	-	-	-	-	-	-	-	-	-	-	-	-	-
NM_015850.3:c.198G>A	8:38287360-38287360	T	intron_variant,non_coding_transcript_variant	MODIFIER	FGFR1	ENSG00000077782	Transcript	ENST00000530701.1	processed_transcript	-	1/1	ENST00000530701.1:n.178-7901G>A	-	-	-	-	-	-	-	-	-1	-	HGNC	3688	-	-	-	Ensembl	-	G	G	-	-	-	-	-	-	-	-	-	-	-	-	-	-	-	-	-	-
NM_015850.3:c.198G>A	8:38287360-38287360	T	non_coding_transcript_exon_variant	MODIFIER	FGFR1	ENSG00000077782	Transcript	ENST00000532386.1	retained_intron	1/5	-	ENST00000532386.1:n.161G>A	-	161	-	-	-	-	-	-	-1	-	HGNC	3688	-	-	-	Ensembl	-	G	G	-	-	-	-	-	-	-	-	-	-	-	-	-	-	-	-	-	-
NM_015850.3:c.198G>A	8:38287360-38287360	T	stop_gained	HIGH	FGFR1	ENSG00000077782	Transcript	ENST00000532791.1	protein_coding	3/18	-	ENST00000532791.1:c.198G>A	ENSP00000432972.1:p.Trp66Ter	928	198	66	W/*	tgG/tgA	-	-	-1	-	HGNC	3688	-	-	-	Ensembl	-	G	G	-	-	-	Gene3D:2.60.40.10,Pfam:PF07679,PIRSF:PIRSF000628,PROSITE_profiles:PS50835,PANTHER:PTHR24416,PANTHER:PTHR24416:SF131,SMART:SM00408,SMART:SM00409,Superfamily:SSF48726	-	-	-	-	-	-	-	-	-	-	-	-	-	-
NM_015850.3:c.198G>A	8:38287360-38287360	T	intron_variant	MODIFIER	FGFR1	ENSG00000077782	Transcript	ENST00000533668.1	protein_coding	-	1/4	ENST00000533668.1:c.-116-1407G>A	-	-	-	-	-	-	-	-	-1	cds_end_NF	HGNC	3688	-	-	-	Ensembl	-	G	G	-	-	-	-	-	-	-	-	-	-	-	-	-	-	-	-	-	-
NM_015850.3:c.198G>A	8:38287360-38287360	T	stop_gained	HIGH	FGFR1	2260	Transcript	NM_001174063.2	protein_coding	3/18	-	NM_001174063.2:c.198G>A	NP_001167534.1:p.Trp66Ter	941	198	66	W/*	tgG/tgA	-	-	-1	-	EntrezGene	3688	-	-	rseq_mrna_match	RefSeq	-	G	G	-	-	-	-	-	-	-	-	-	-	-	-	-	-	-	-	-	-
NM_015850.3:c.198G>A	8:38287360-38287360	T	stop_gained	HIGH	FGFR1	2260	Transcript	NM_001174064.2	protein_coding	4/19	-	NM_001174064.2:c.174G>A	NP_001167535.1:p.Trp58Ter	1009	174	58	W/*	tgG/tgA	-	-	-1	-	EntrezGene	3688	-	-	rseq_mrna_match	RefSeq	-	G	G	-	-	-	-	-	-	-	-	-	-	-	-	-	-	-	-	-	-
NM_015850.3:c.198G>A	8:38287360-38287360	T	stop_gained	HIGH	FGFR1	2260	Transcript	NM_001174065.2	protein_coding	3/18	-	NM_001174065.2:c.198G>A	NP_001167536.1:p.Trp66Ter	339	198	66	W/*	tgG/tgA	-	-	-1	-	EntrezGene	3688	-	-	rseq_mrna_match	RefSeq	-	G	G	-	-	-	-	-	-	-	-	-	-	-	-	-	-	-	-	-	-
NM_015850.3:c.198G>A	8:38287360-38287360	T	intron_variant	MODIFIER	FGFR1	2260	Transcript	NM_001174066.2	protein_coding	-	2/16	NM_001174066.2:c.92-1407G>A	-	-	-	-	-	-	-	-	-1	-	EntrezGene	3688	-	-	rseq_mrna_match	RefSeq	-	G	G	-	-	-	-	-	-	-	-	-	-	-	-	-	-	-	-	-	-
NM_015850.3:c.198G>A	8:38287360-38287360	T	stop_gained	HIGH	FGFR1	2260	Transcript	NM_001174067.1	protein_coding	4/19	-	NM_001174067.1:c.297G>A	NP_001167538.1:p.Trp99Ter	620	297	99	W/*	tgG/tgA	-	-	-1	-	EntrezGene	3688	YES	-	rseq_mrna_match	RefSeq	-	G	G	-	-	-	-	-	-	-	-	-	-	-	-	-	-	-	-	-	-
NM_015850.3:c.198G>A	8:38287360-38287360	T	stop_gained	HIGH	FGFR1	2260	Transcript	NM_001354367.1	protein_coding	3/18	-	NM_001354367.1:c.198G>A	NP_001341296.1:p.Trp66Ter	1140	198	66	W/*	tgG/tgA	-	-	-1	-	EntrezGene	3688	-	-	rseq_mrna_match	RefSeq	-	G	G	-	-	-	-	-	-	-	-	-	-	-	-	-	-	-	-	-	-
NM_015850.3:c.198G>A	8:38287360-38287360	T	intron_variant	MODIFIER	FGFR1	2260	Transcript	NM_001354368.2	protein_coding	-	2/16	NM_001354368.2:c.92-1407G>A	-	-	-	-	-	-	-	-	-1	-	EntrezGene	3688	-	-	rseq_mrna_match	RefSeq	-	G	G	-	-	-	-	-	-	-	-	-	-	-	-	-	-	-	-	-	-
NM_015850.3:c.198G>A	8:38287360-38287360	T	stop_gained	HIGH	FGFR1	2260	Transcript	NM_001354369.1	protein_coding	3/18	-	NM_001354369.1:c.198G>A	NP_001341298.1:p.Trp66Ter	460	198	66	W/*	tgG/tgA	-	-	-1	-	EntrezGene	3688	-	-	rseq_mrna_match	RefSeq	-	G	G	-	-	-	-	-	-	-	-	-	-	-	-	-	-	-	-	-	-
NM_015850.3:c.198G>A	8:38287360-38287360	T	intron_variant	MODIFIER	FGFR1	2260	Transcript	NM_001354370.1	protein_coding	-	2/16	NM_001354370.1:c.92-1407G>A	-	-	-	-	-	-	-	-	-1	-	EntrezGene	3688	-	-	rseq_mrna_match	RefSeq	-	G	G	-	-	-	-	-	-	-	-	-	-	-	-	-	-	-	-	-	-
NM_015850.3:c.198G>A	8:38287360-38287360	T	stop_gained	HIGH	FGFR1	2260	Transcript	NM_015850.4	protein_coding	3/18	-	NM_015850.4:c.198G>A	NP_056934.2:p.Trp66Ter	941	198	66	W/*	tgG/tgA	-	-	-1	-	EntrezGene	3688	-	-	rseq_mrna_match	RefSeq	-	G	G	-	-	-	-	-	-	-	-	-	-	-	-	-	-	-	-	-	-
NM_015850.3:c.198G>A	8:38287360-38287360	T	intron_variant	MODIFIER	FGFR1	2260	Transcript	NM_023105.3	protein_coding	-	2/16	NM_023105.3:c.92-1407G>A	-	-	-	-	-	-	-	-	-1	-	EntrezGene	3688	-	-	rseq_mrna_match	RefSeq	-	G	G	-	-	-	-	-	-	-	-	-	-	-	-	-	-	-	-	-	-
NM_015850.3:c.198G>A	8:38287360-38287360	T	intron_variant	MODIFIER	FGFR1	2260	Transcript	NM_023106.3	protein_coding	-	2/16	NM_023106.3:c.92-1407G>A	-	-	-	-	-	-	-	-	-1	-	EntrezGene	3688	-	-	rseq_mrna_match	RefSeq	-	G	G	-	-	-	-	-	-	-	-	-	-	-	-	-	-	-	-	-	-
NM_015850.3:c.198G>A	8:38287360-38287360	T	stop_gained	HIGH	FGFR1	2260	Transcript	NM_023110.3	protein_coding	3/18	-	NM_023110.3:c.198G>A	NP_075598.2:p.Trp66Ter	941	198	66	W/*	tgG/tgA	-	-	-1	-	EntrezGene	3688	-	-	rseq_mrna_match	RefSeq	-	G	G	-	-	-	-	-	-	-	-	-	-	-	-	-	-	-	-	-	-
NM_015850.3:c.198G>A	8:38287360-38287360	T	regulatory_region_variant	MODIFIER	-	-	RegulatoryFeature	ENSR00001739676	promoter_flanking_region	-	-	-	-	-	-	-	-	-	-	-	-	-	-	-	-	-	-	-	-	-	-	-	-	-	-	-	-	-	-	-	-	-	-	-	-	-	-	-	-
ENST00000423902.7:c.1981G>A	8:61693874-61693874	A	missense_variant	MODERATE	CHD7	ENSG00000171316	Transcript	ENST00000423902.2	protein_coding	3/38	-	ENST00000423902.2:c.1981G>A	ENSP00000392028.1:p.Glu661Lys	2460	1981	661	E/K	Gag/Aag	-	-	1	-	HGNC	20626	YES	-	-	Ensembl	-	G	G	-	tolerated(0.3)	benign(0.052)	PANTHER:PTHR10799,PANTHER:PTHR10799:SF551,Low_complexity_(Seg):seg	-	-	-	-	-	-	-	-	-	-	-	-	-	-
ENST00000423902.7:c.1981G>A	8:61693874-61693874	A	intron_variant	MODIFIER	CHD7	ENSG00000171316	Transcript	ENST00000524602.1	protein_coding	-	2/4	ENST00000524602.1:c.1716+265G>A	-	-	-	-	-	-	-	-	1	-	HGNC	20626	-	-	-	Ensembl	-	G	G	-	-	-	-	-	-	-	-	-	-	-	-	-	-	-	-	-	-
ENST00000423902.7:c.1981G>A	8:61693874-61693874	A	missense_variant	MODERATE	CHD7	ENSG00000171316	Transcript	ENST00000525508.1	protein_coding	2/12	-	ENST00000525508.1:c.1981G>A	ENSP00000436027.1:p.Glu661Lys	1981	1981	661	E/K	Gag/Aag	-	-	1	-	HGNC	20626	-	-	-	Ensembl	-	G	G	-	tolerated(0.1)	benign(0.111)	Low_complexity_(Seg):seg,PANTHER:PTHR10799,PANTHER:PTHR10799:SF542	-	-	-	-	-	-	-	-	-	-	-	-	-	-
ENST00000423902.7:c.1981G>A	8:61693874-61693874	A	downstream_gene_variant	MODIFIER	CHD7	ENSG00000171316	Transcript	ENST00000527825.1	nonsense_mediated_decay	-	-	-	-	-	-	-	-	-	-	191	1	cds_start_NF	HGNC	20626	-	-	-	Ensembl	-	G	G	-	-	-	-	-	-	-	-	-	-	-	-	-	-	-	-	-	-
ENST00000423902.7:c.1981G>A	8:61693874-61693874	A	intron_variant,NMD_transcript_variant	MODIFIER	CHD7	ENSG00000171316	Transcript	ENST00000527900.1	nonsense_mediated_decay	-	2/3	ENST00000527900.1:c.117+265G>A	-	-	-	-	-	-	-	-	1	cds_start_NF	HGNC	20626	-	-	-	Ensembl	-	G	G	-	-	-	-	-	-	-	-	-	-	-	-	-	-	-	-	-	-
ENST00000423902.7:c.1981G>A	8:61693874-61693874	A	intron_variant	MODIFIER	CHD7	55636	Transcript	NM_001316690.1	protein_coding	-	2/4	NM_001316690.1:c.1716+265G>A	-	-	-	-	-	-	-	-	1	-	EntrezGene	20626	-	-	rseq_mrna_match	RefSeq	-	G	G	-	-	-	-	-	-	-	-	-	-	-	-	-	-	-	-	-	-
ENST00000423902.7:c.1981G>A	8:61693874-61693874	A	missense_variant	MODERATE	CHD7	55636	Transcript	NM_017780.4	protein_coding	3/38	-	NM_017780.4:c.1981G>A	NP_060250.2:p.Glu661Lys	2498	1981	661	E/K	Gag/Aag	-	-	1	-	EntrezGene	20626	YES	-	rseq_mrna_match	RefSeq	-	G	G	-	tolerated(0.3)	benign(0.052)	-	-	-	-	-	-	-	-	-	-	-	-	-	-	-
ENST00000423902.7:c.1981G>A	8:61693874-61693874	A	regulatory_region_variant	MODIFIER	-	-	RegulatoryFeature	ENSR00001741361	promoter_flanking_region	-	-	-	-	-	-	-	-	-	-	-	-	-	-	-	-	-	-	-	-	-	-	-	-	-	-	-	-	-	-	-	-	-	-	-	-	-	-	-	-
ENST00000423902.7:c.2309A>G	8:61713017-61713017	G	missense_variant	MODERATE	CHD7	ENSG00000171316	Transcript	ENST00000423902.2	protein_coding	5/38	-	ENST00000423902.2:c.2309A>G	ENSP00000392028.1:p.Glu770Gly	2788	2309	770	E/G	gAg/gGg	-	-	1	-	HGNC	20626	YES	-	-	Ensembl	-	A	A	-	deleterious(0.03)	possibly_damaging(0.622)	PANTHER:PTHR10799,PANTHER:PTHR10799:SF551,Low_complexity_(Seg):seg	-	-	-	-	-	-	-	-	-	-	-	-	-	-
ENST00000423902.7:c.2309A>G	8:61713017-61713017	G	intron_variant	MODIFIER	CHD7	ENSG00000171316	Transcript	ENST00000524602.1	protein_coding	-	2/4	ENST00000524602.1:c.1716+19408A>G	-	-	-	-	-	-	-	-	1	-	HGNC	20626	-	-	-	Ensembl	-	A	A	-	-	-	-	-	-	-	-	-	-	-	-	-	-	-	-	-	-
ENST00000423902.7:c.2309A>G	8:61713017-61713017	G	missense_variant	MODERATE	CHD7	ENSG00000171316	Transcript	ENST00000525508.1	protein_coding	4/12	-	ENST00000525508.1:c.2309A>G	ENSP00000436027.1:p.Glu770Gly	2309	2309	770	E/G	gAg/gGg	-	-	1	-	HGNC	20626	-	-	-	Ensembl	-	A	A	-	deleterious(0.04)	possibly_damaging(0.503)	Low_complexity_(Seg):seg,PANTHER:PTHR10799,PANTHER:PTHR10799:SF542	-	-	-	-	-	-	-	-	-	-	-	-	-	-
ENST00000423902.7:c.2309A>G	8:61713017-61713017	G	3_prime_UTR_variant,NMD_transcript_variant	MODIFIER	CHD7	ENSG00000171316	Transcript	ENST00000527900.1	nonsense_mediated_decay	4/4	-	ENST00000527900.1:c.*210A>G	-	330	-	-	-	-	-	-	1	cds_start_NF	HGNC	20626	-	-	-	Ensembl	-	A	A	-	-	-	-	-	-	-	-	-	-	-	-	-	-	-	-	-	-
ENST00000423902.7:c.2309A>G	8:61713017-61713017	G	intron_variant	MODIFIER	CHD7	55636	Transcript	NM_001316690.1	protein_coding	-	2/4	NM_001316690.1:c.1716+19408A>G	-	-	-	-	-	-	-	-	1	-	EntrezGene	20626	-	-	rseq_mrna_match	RefSeq	-	A	A	-	-	-	-	-	-	-	-	-	-	-	-	-	-	-	-	-	-
ENST00000423902.7:c.2309A>G	8:61713017-61713017	G	missense_variant	MODERATE	CHD7	55636	Transcript	NM_017780.4	protein_coding	5/38	-	NM_017780.4:c.2309A>G	NP_060250.2:p.Glu770Gly	2826	2309	770	E/G	gAg/gGg	-	-	1	-	EntrezGene	20626	YES	-	rseq_mrna_match	RefSeq	-	A	A	-	deleterious(0.03)	possibly_damaging(0.622)	-	-	-	-	-	-	-	-	-	-	-	-	-	-	-
ENST00000423902.7:c.3408_3408delA	8:61741250-61741251	-	frameshift_variant	HIGH	CHD7	ENSG00000171316	Transcript	ENST00000423902.2	protein_coding	14/38	-	ENST00000423902.2:c.3408del	ENSP00000392028.1:p.Leu1137SerfsTer33	3887	3408	1136	P/X	ccA/cc	-	-	1	-	HGNC	20626	YES	-	-	Ensembl	-	A	A	-	-	-	Gene3D:3.40.50.300,Pfam:PF00176,PROSITE_profiles:PS51192,PANTHER:PTHR10799,PANTHER:PTHR10799:SF551,SMART:SM00487,Superfamily:SSF52540	-	-	-	-	-	-	-	-	-	-	-	-	-	-
ENST00000423902.7:c.3408_3408delA	8:61741250-61741251	-	intron_variant	MODIFIER	CHD7	ENSG00000171316	Transcript	ENST00000524602.1	protein_coding	-	2/4	ENST00000524602.1:c.1717-33537del	-	-	-	-	-	-	-	-	1	-	HGNC	20626	-	-	-	Ensembl	-	A	A	-	-	-	-	-	-	-	-	-	-	-	-	-	-	-	-	-	-
ENST00000423902.7:c.3408_3408delA	8:61741250-61741251	-	downstream_gene_variant	MODIFIER	CHD7	ENSG00000171316	Transcript	ENST00000525508.1	protein_coding	-	-	-	-	-	-	-	-	-	-	3277	1	-	HGNC	20626	-	-	-	Ensembl	-	A	A	-	-	-	-	-	-	-	-	-	-	-	-	-	-	-	-	-	-
ENST00000423902.7:c.3408_3408delA	8:61741250-61741251	-	intron_variant	MODIFIER	CHD7	55636	Transcript	NM_001316690.1	protein_coding	-	2/4	NM_001316690.1:c.1717-33537del	-	-	-	-	-	-	-	-	1	-	EntrezGene	20626	-	-	rseq_mrna_match	RefSeq	-	A	A	-	-	-	-	-	-	-	-	-	-	-	-	-	-	-	-	-	-
ENST00000423902.7:c.3408_3408delA	8:61741250-61741251	-	frameshift_variant	HIGH	CHD7	55636	Transcript	NM_017780.4	protein_coding	14/38	-	NM_017780.4:c.3408del	NP_060250.2:p.Leu1137SerfsTer33	3925	3408	1136	P/X	ccA/cc	-	-	1	-	EntrezGene	20626	YES	-	rseq_mrna_match	RefSeq	-	A	A	-	-	-	-	-	-	-	-	-	-	-	-	-	-	-	-	-	-
ENST00000423902.7:c.3408_3408delA	8:61741250-61741251	-	regulatory_region_variant	MODIFIER	-	-	RegulatoryFeature	ENSR00001427886	promoter_flanking_region	-	-	-	-	-	-	-	-	-	-	-	-	-	-	-	-	-	-	-	-	-	-	-	-	-	-	-	-	-	-	-	-	-	-	-	-	-	-	-	-
ENST00000262648.8:c.1891C>T	X:8502453-8502453	A	stop_gained	HIGH	KAL1	ENSG00000011201	Transcript	ENST00000262648.3	protein_coding	13/14	-	ENST00000262648.3:c.1891C>T	ENSP00000262648.3:p.Arg631Ter	2041	1891	631	R/*	Cga/Tga	rs886039395,CM040759,COSV52915923	-	-1	-	HGNC	6211	YES	-	-	Ensembl	-	C	C	-	-	-	Gene3D:2.60.40.10,Pfam:PF00041,PROSITE_profiles:PS50853,PANTHER:PTHR14131,PANTHER:PTHR14131:SF3,SMART:SM00060,Superfamily:SSF49265	-	-	-	-	-	-	-	-	-	-	-	-	0,0,1	1,1,1
ENST00000262648.8:c.1891C>T	X:8502453-8502453	A	downstream_gene_variant	MODIFIER	KAL1	ENSG00000011201	Transcript	ENST00000481896.1	processed_transcript	-	-	-	-	-	-	-	-	-	rs886039395,CM040759,COSV52915923	769	-1	-	HGNC	6211	-	-	-	Ensembl	-	C	C	-	-	-	-	-	-	-	-	-	-	-	-	-	-	-	-	0,0,1	1,1,1
ENST00000262648.8:c.1891C>T	X:8502453-8502453	A	stop_gained	HIGH	ANOS1	3730	Transcript	NM_000216.4	protein_coding	13/14	-	NM_000216.4:c.1891C>T	NP_000207.2:p.Arg631Ter	1992	1891	631	R/*	Cga/Tga	rs886039395,CM040759,COSV52915923	-	-1	-	EntrezGene	-	YES	-	rseq_mrna_match	RefSeq	-	C	C	-	-	-	-	-	-	-	-	-	-	-	-	-	-	-	-	0,0,1	1,1,1
[truncated: 40 more columns]

## Sheet: Variant list
rs6186
rs6186
rs6186
rs918693
rs918695
rs3218238
rs3218238
rs3218238
rs3218238
rs11481474
rs12355108
rs12355108
rs12711538
rs14914072
rs35542850
rs41272435
rs41272437
rs41312172
rs55642501
rs61761620
rs74315418
rs78861628
rs104893836
rs104893837
rs104893842
rs104893842
rs104893842
rs104893842
rs137852660
rs142743327
rs144900788
rs147561706
rs148475876
rs192129249
rs398124316
rs1995536965
rs918693
rs918695
ENST00000423902.7:c.3408_3408delA
ENST00000425967.7:c.574A>G
ENST00000423902.7:c.2309A>G
ENST00000217270.3:c.242A>G
ENST00000217270.3:c.305T>C
ENST00000217270.3:c.305T>A
NM_015850.3:c.1853T>C
ENST00000263461.11:c.8C>G
ENST00000263461.11:c.2146A>G
ENST00000263461.11:c.2563T>C
ENST00000423902.7:c.1981G>A
ENST00000262648.8:c.1891C>T
ENST00000226413.4:c.60_61insC
ENST00000226413.4:c.422T>C
NM_015850.3:c.748C>T
NM_015850.3:c.198G>A
ENST00000263461.11:c.1543T>C
ENST00000263461.11:c.1551A>G
